# Supplementary material for: Ultra-low noise optical injection locking amplifier with AOM-based coherent detection scheme
Source: Sci Rep. 2018 Sep 3;8:13135. doi: 10.1038/s41598-018-31381-x (PMC6120882; doi:10.1038/s41598-018-31381-x)
Supplement: Supplementary file 1 — LaTeX Supplementary File [file 41598_2018_31381_MOESM1_ESM.txt]

This is pdfTeX, Version 3.14159265-2.6-1.40.19 (MiKTeX 2.9.6630 64-bit) (preloaded format=pdflatex 2018.3.19)  3 JUL 2018 19:50
entering extended mode
**./main.tex
(main.tex
LaTeX2e <2017-04-15>
Babel <3.18> and hyphenation patterns for 75 language(s) loaded.
(wlscirep.cls
Document Class: wlscirep 27/02/2017, v1.3
("C:\Program Files\latex\tex\latex\base\inputenc.sty"
Package: inputenc 2015/03/17 v1.2c Input encoding file
\inpenc@prehook=\toks14
\inpenc@posthook=\toks15

("C:\Program Files\latex\tex\latex\base\utf8.def"
File: utf8.def 2017/01/28 v1.1t UTF-8 support for inputenc
Now handling font encoding OML ...
... no UTF-8 mapping file for font encoding OML
Now handling font encoding T1 ...
... processing UTF-8 mapping file for font encoding T1

("C:\Program Files\latex\tex\latex\base\t1enc.dfu"
File: t1enc.dfu 2017/01/28 v1.1t UTF-8 support for inputenc
   defining Unicode char U+00A0 (decimal 160)
   defining Unicode char U+00A1 (decimal 161)
   defining Unicode char U+00A3 (decimal 163)
   defining Unicode char U+00AB (decimal 171)
   defining Unicode char U+00AD (decimal 173)
   defining Unicode char U+00BB (decimal 187)
   defining Unicode char U+00BF (decimal 191)
   defining Unicode char U+00C0 (decimal 192)
   defining Unicode char U+00C1 (decimal 193)
   defining Unicode char U+00C2 (decimal 194)
   defining Unicode char U+00C3 (decimal 195)
   defining Unicode char U+00C4 (decimal 196)
   defining Unicode char U+00C5 (decimal 197)
   defining Unicode char U+00C6 (decimal 198)
   defining Unicode char U+00C7 (decimal 199)
   defining Unicode char U+00C8 (decimal 200)
   defining Unicode char U+00C9 (decimal 201)
   defining Unicode char U+00CA (decimal 202)
   defining Unicode char U+00CB (decimal 203)
   defining Unicode char U+00CC (decimal 204)
   defining Unicode char U+00CD (decimal 205)
   defining Unicode char U+00CE (decimal 206)
   defining Unicode char U+00CF (decimal 207)
   defining Unicode char U+00D0 (decimal 208)
   defining Unicode char U+00D1 (decimal 209)
   defining Unicode char U+00D2 (decimal 210)
   defining Unicode char U+00D3 (decimal 211)
   defining Unicode char U+00D4 (decimal 212)
   defining Unicode char U+00D5 (decimal 213)
   defining Unicode char U+00D6 (decimal 214)
   defining Unicode char U+00D8 (decimal 216)
   defining Unicode char U+00D9 (decimal 217)
   defining Unicode char U+00DA (decimal 218)
   defining Unicode char U+00DB (decimal 219)
   defining Unicode char U+00DC (decimal 220)
   defining Unicode char U+00DD (decimal 221)
   defining Unicode char U+00DE (decimal 222)
   defining Unicode char U+00DF (decimal 223)
   defining Unicode char U+00E0 (decimal 224)
   defining Unicode char U+00E1 (decimal 225)
   defining Unicode char U+00E2 (decimal 226)
   defining Unicode char U+00E3 (decimal 227)
   defining Unicode char U+00E4 (decimal 228)
   defining Unicode char U+00E5 (decimal 229)
   defining Unicode char U+00E6 (decimal 230)
   defining Unicode char U+00E7 (decimal 231)
   defining Unicode char U+00E8 (decimal 232)
   defining Unicode char U+00E9 (decimal 233)
   defining Unicode char U+00EA (decimal 234)
   defining Unicode char U+00EB (decimal 235)
   defining Unicode char U+00EC (decimal 236)
   defining Unicode char U+00ED (decimal 237)
   defining Unicode char U+00EE (decimal 238)
   defining Unicode char U+00EF (decimal 239)
   defining Unicode char U+00F0 (decimal 240)
   defining Unicode char U+00F1 (decimal 241)
   defining Unicode char U+00F2 (decimal 242)
   defining Unicode char U+00F3 (decimal 243)
   defining Unicode char U+00F4 (decimal 244)
   defining Unicode char U+00F5 (decimal 245)
   defining Unicode char U+00F6 (decimal 246)
   defining Unicode char U+00F8 (decimal 248)
   defining Unicode char U+00F9 (decimal 249)
   defining Unicode char U+00FA (decimal 250)
   defining Unicode char U+00FB (decimal 251)
   defining Unicode char U+00FC (decimal 252)
   defining Unicode char U+00FD (decimal 253)
   defining Unicode char U+00FE (decimal 254)
   defining Unicode char U+00FF (decimal 255)
   defining Unicode char U+0100 (decimal 256)
   defining Unicode char U+0101 (decimal 257)
   defining Unicode char U+0102 (decimal 258)
   defining Unicode char U+0103 (decimal 259)
   defining Unicode char U+0104 (decimal 260)
   defining Unicode char U+0105 (decimal 261)
   defining Unicode char U+0106 (decimal 262)
   defining Unicode char U+0107 (decimal 263)
   defining Unicode char U+0108 (decimal 264)
   defining Unicode char U+0109 (decimal 265)
   defining Unicode char U+010A (decimal 266)
   defining Unicode char U+010B (decimal 267)
   defining Unicode char U+010C (decimal 268)
   defining Unicode char U+010D (decimal 269)
   defining Unicode char U+010E (decimal 270)
   defining Unicode char U+010F (decimal 271)
   defining Unicode char U+0110 (decimal 272)
   defining Unicode char U+0111 (decimal 273)
   defining Unicode char U+0112 (decimal 274)
   defining Unicode char U+0113 (decimal 275)
   defining Unicode char U+0114 (decimal 276)
   defining Unicode char U+0115 (decimal 277)
   defining Unicode char U+0116 (decimal 278)
   defining Unicode char U+0117 (decimal 279)
   defining Unicode char U+0118 (decimal 280)
   defining Unicode char U+0119 (decimal 281)
   defining Unicode char U+011A (decimal 282)
   defining Unicode char U+011B (decimal 283)
   defining Unicode char U+011C (decimal 284)
   defining Unicode char U+011D (decimal 285)
   defining Unicode char U+011E (decimal 286)
   defining Unicode char U+011F (decimal 287)
   defining Unicode char U+0120 (decimal 288)
   defining Unicode char U+0121 (decimal 289)
   defining Unicode char U+0122 (decimal 290)
   defining Unicode char U+0123 (decimal 291)
   defining Unicode char U+0124 (decimal 292)
   defining Unicode char U+0125 (decimal 293)
   defining Unicode char U+0128 (decimal 296)
   defining Unicode char U+0129 (decimal 297)
   defining Unicode char U+012A (decimal 298)
   defining Unicode char U+012B (decimal 299)
   defining Unicode char U+012C (decimal 300)
   defining Unicode char U+012D (decimal 301)
   defining Unicode char U+012E (decimal 302)
   defining Unicode char U+012F (decimal 303)
   defining Unicode char U+0130 (decimal 304)
   defining Unicode char U+0131 (decimal 305)
   defining Unicode char U+0132 (decimal 306)
   defining Unicode char U+0133 (decimal 307)
   defining Unicode char U+0134 (decimal 308)
   defining Unicode char U+0135 (decimal 309)
   defining Unicode char U+0136 (decimal 310)
   defining Unicode char U+0137 (decimal 311)
   defining Unicode char U+0139 (decimal 313)
   defining Unicode char U+013A (decimal 314)
   defining Unicode char U+013B (decimal 315)
   defining Unicode char U+013C (decimal 316)
   defining Unicode char U+013D (decimal 317)
   defining Unicode char U+013E (decimal 318)
   defining Unicode char U+0141 (decimal 321)
   defining Unicode char U+0142 (decimal 322)
   defining Unicode char U+0143 (decimal 323)
   defining Unicode char U+0144 (decimal 324)
   defining Unicode char U+0145 (decimal 325)
   defining Unicode char U+0146 (decimal 326)
   defining Unicode char U+0147 (decimal 327)
   defining Unicode char U+0148 (decimal 328)
   defining Unicode char U+014A (decimal 330)
   defining Unicode char U+014B (decimal 331)
   defining Unicode char U+014C (decimal 332)
   defining Unicode char U+014D (decimal 333)
   defining Unicode char U+014E (decimal 334)
   defining Unicode char U+014F (decimal 335)
   defining Unicode char U+0150 (decimal 336)
   defining Unicode char U+0151 (decimal 337)
   defining Unicode char U+0152 (decimal 338)
   defining Unicode char U+0153 (decimal 339)
   defining Unicode char U+0154 (decimal 340)
   defining Unicode char U+0155 (decimal 341)
   defining Unicode char U+0156 (decimal 342)
   defining Unicode char U+0157 (decimal 343)
   defining Unicode char U+0158 (decimal 344)
   defining Unicode char U+0159 (decimal 345)
   defining Unicode char U+015A (decimal 346)
   defining Unicode char U+015B (decimal 347)
   defining Unicode char U+015C (decimal 348)
   defining Unicode char U+015D (decimal 349)
   defining Unicode char U+015E (decimal 350)
   defining Unicode char U+015F (decimal 351)
   defining Unicode char U+0160 (decimal 352)
   defining Unicode char U+0161 (decimal 353)
   defining Unicode char U+0162 (decimal 354)
   defining Unicode char U+0163 (decimal 355)
   defining Unicode char U+0164 (decimal 356)
   defining Unicode char U+0165 (decimal 357)
   defining Unicode char U+0168 (decimal 360)
   defining Unicode char U+0169 (decimal 361)
   defining Unicode char U+016A (decimal 362)
   defining Unicode char U+016B (decimal 363)
   defining Unicode char U+016C (decimal 364)
   defining Unicode char U+016D (decimal 365)
   defining Unicode char U+016E (decimal 366)
   defining Unicode char U+016F (decimal 367)
   defining Unicode char U+0170 (decimal 368)
   defining Unicode char U+0171 (decimal 369)
   defining Unicode char U+0172 (decimal 370)
   defining Unicode char U+0173 (decimal 371)
   defining Unicode char U+0174 (decimal 372)
   defining Unicode char U+0175 (decimal 373)
   defining Unicode char U+0176 (decimal 374)
   defining Unicode char U+0177 (decimal 375)
   defining Unicode char U+0178 (decimal 376)
   defining Unicode char U+0179 (decimal 377)
   defining Unicode char U+017A (decimal 378)
   defining Unicode char U+017B (decimal 379)
   defining Unicode char U+017C (decimal 380)
   defining Unicode char U+017D (decimal 381)
   defining Unicode char U+017E (decimal 382)
   defining Unicode char U+01CD (decimal 461)
   defining Unicode char U+01CE (decimal 462)
   defining Unicode char U+01CF (decimal 463)
   defining Unicode char U+01D0 (decimal 464)
   defining Unicode char U+01D1 (decimal 465)
   defining Unicode char U+01D2 (decimal 466)
   defining Unicode char U+01D3 (decimal 467)
   defining Unicode char U+01D4 (decimal 468)
   defining Unicode char U+01E2 (decimal 482)
   defining Unicode char U+01E3 (decimal 483)
   defining Unicode char U+01E6 (decimal 486)
   defining Unicode char U+01E7 (decimal 487)
   defining Unicode char U+01E8 (decimal 488)
   defining Unicode char U+01E9 (decimal 489)
   defining Unicode char U+01EA (decimal 490)
   defining Unicode char U+01EB (decimal 491)
   defining Unicode char U+01F0 (decimal 496)
   defining Unicode char U+01F4 (decimal 500)
   defining Unicode char U+01F5 (decimal 501)
   defining Unicode char U+0218 (decimal 536)
   defining Unicode char U+0219 (decimal 537)
   defining Unicode char U+021A (decimal 538)
   defining Unicode char U+021B (decimal 539)
   defining Unicode char U+0232 (decimal 562)
   defining Unicode char U+0233 (decimal 563)
   defining Unicode char U+1E02 (decimal 7682)
   defining Unicode char U+1E03 (decimal 7683)
   defining Unicode char U+200C (decimal 8204)
   defining Unicode char U+2010 (decimal 8208)
   defining Unicode char U+2011 (decimal 8209)
   defining Unicode char U+2012 (decimal 8210)
   defining Unicode char U+2013 (decimal 8211)
   defining Unicode char U+2014 (decimal 8212)
   defining Unicode char U+2015 (decimal 8213)
   defining Unicode char U+2018 (decimal 8216)
   defining Unicode char U+2019 (decimal 8217)
   defining Unicode char U+201A (decimal 8218)
   defining Unicode char U+201C (decimal 8220)
   defining Unicode char U+201D (decimal 8221)
   defining Unicode char U+201E (decimal 8222)
   defining Unicode char U+2030 (decimal 8240)
   defining Unicode char U+2031 (decimal 8241)
   defining Unicode char U+2039 (decimal 8249)
   defining Unicode char U+203A (decimal 8250)
   defining Unicode char U+2423 (decimal 9251)
   defining Unicode char U+1E20 (decimal 7712)
   defining Unicode char U+1E21 (decimal 7713)
)
Now handling font encoding OT1 ...
... processing UTF-8 mapping file for font encoding OT1

("C:\Program Files\latex\tex\latex\base\ot1enc.dfu"
File: ot1enc.dfu 2017/01/28 v1.1t UTF-8 support for inputenc
   defining Unicode char U+00A0 (decimal 160)
   defining Unicode char U+00A1 (decimal 161)
   defining Unicode char U+00A3 (decimal 163)
   defining Unicode char U+00AD (decimal 173)
   defining Unicode char U+00B8 (decimal 184)
   defining Unicode char U+00BF (decimal 191)
   defining Unicode char U+00C5 (decimal 197)
   defining Unicode char U+00C6 (decimal 198)
   defining Unicode char U+00D8 (decimal 216)
   defining Unicode char U+00DF (decimal 223)
   defining Unicode char U+00E6 (decimal 230)
   defining Unicode char U+00EC (decimal 236)
   defining Unicode char U+00ED (decimal 237)
   defining Unicode char U+00EE (decimal 238)
   defining Unicode char U+00EF (decimal 239)
   defining Unicode char U+00F8 (decimal 248)
   defining Unicode char U+0131 (decimal 305)
   defining Unicode char U+0141 (decimal 321)
   defining Unicode char U+0142 (decimal 322)
   defining Unicode char U+0152 (decimal 338)
   defining Unicode char U+0153 (decimal 339)
   defining Unicode char U+0174 (decimal 372)
   defining Unicode char U+0175 (decimal 373)
   defining Unicode char U+0176 (decimal 374)
   defining Unicode char U+0177 (decimal 375)
   defining Unicode char U+0218 (decimal 536)
   defining Unicode char U+0219 (decimal 537)
   defining Unicode char U+021A (decimal 538)
   defining Unicode char U+021B (decimal 539)
   defining Unicode char U+2013 (decimal 8211)
   defining Unicode char U+2014 (decimal 8212)
   defining Unicode char U+2018 (decimal 8216)
   defining Unicode char U+2019 (decimal 8217)
   defining Unicode char U+201C (decimal 8220)
   defining Unicode char U+201D (decimal 8221)
)
Now handling font encoding OMS ...
... processing UTF-8 mapping file for font encoding OMS

("C:\Program Files\latex\tex\latex\base\omsenc.dfu"
File: omsenc.dfu 2017/01/28 v1.1t UTF-8 support for inputenc
   defining Unicode char U+00A7 (decimal 167)
   defining Unicode char U+00B6 (decimal 182)
   defining Unicode char U+00B7 (decimal 183)
   defining Unicode char U+2020 (decimal 8224)
   defining Unicode char U+2021 (decimal 8225)
   defining Unicode char U+2022 (decimal 8226)
)
Now handling font encoding OMX ...
... no UTF-8 mapping file for font encoding OMX
Now handling font encoding U ...
... no UTF-8 mapping file for font encoding U
   defining Unicode char U+00A9 (decimal 169)
   defining Unicode char U+00AA (decimal 170)
   defining Unicode char U+00AE (decimal 174)
   defining Unicode char U+00BA (decimal 186)
   defining Unicode char U+02C6 (decimal 710)
   defining Unicode char U+02DC (decimal 732)
   defining Unicode char U+200C (decimal 8204)
   defining Unicode char U+2026 (decimal 8230)
   defining Unicode char U+2122 (decimal 8482)
   defining Unicode char U+2423 (decimal 9251)
))
("C:\Program Files\latex\tex\generic\babel\babel.sty"
Package: babel 2018/02/14 3.18 The Babel package

("C:\Program Files\latex\tex\generic\babel\switch.def"
File: switch.def 2018/02/14 3.18 Babel switching mechanism
)
*************************************
* Local config file bblopts.cfg used
*
("C:\Program Files\latex\tex\latex\arabi\bblopts.cfg"
File: bblopts.cfg 2005/09/08 v0.1 add Arabic and Farsi to "declared" options of
 babel
)
("C:\Program Files\latex\tex\latex\babel-english\english.ldf"
Language: english 2017/06/06 v3.3r English support from the babel system

("C:\Program Files\latex\tex\generic\babel\babel.def"
File: babel.def 2018/02/14 3.18 Babel common definitions
\babel@savecnt=\count79
\U@D=\dimen102

("C:\Program Files\latex\tex\generic\babel\txtbabel.def")
\bbl@dirlevel=\count80
)
\l@canadian = a dialect from \language\l@american 
\l@australian = a dialect from \language\l@british 
\l@newzealand = a dialect from \language\l@british 
))
("C:\Program Files\latex\tex\latex\base\ifthen.sty"
Package: ifthen 2014/09/29 v1.1c Standard LaTeX ifthen package (DPC)
)
("C:\Program Files\latex\tex\latex\tools\calc.sty"
Package: calc 2014/10/28 v4.3 Infix arithmetic (KKT,FJ)
\calc@Acount=\count81
\calc@Bcount=\count82
\calc@Adimen=\dimen103
\calc@Bdimen=\dimen104
\calc@Askip=\skip41
\calc@Bskip=\skip42
LaTeX Info: Redefining \setlength on input line 80.
LaTeX Info: Redefining \addtolength on input line 81.
\calc@Ccount=\count83
\calc@Cskip=\skip43
)
("C:\Program Files\latex\tex\latex\base\article.cls"
Document Class: article 2014/09/29 v1.4h Standard LaTeX document class
("C:\Program Files\latex\tex\latex\base\size10.clo"
File: size10.clo 2014/09/29 v1.4h Standard LaTeX file (size option)
)
\c@part=\count84
\c@section=\count85
\c@subsection=\count86
\c@subsubsection=\count87
\c@paragraph=\count88
\c@subparagraph=\count89
\c@figure=\count90
\c@table=\count91
\abovecaptionskip=\skip44
\belowcaptionskip=\skip45
\bibindent=\dimen105
)
("C:\Program Files\latex\tex\latex\psnfss\times.sty"
Package: times 2005/04/12 PSNFSS-v9.2a (SPQR) 
)
("C:\Program Files\latex\tex\latex\psnfss\mathptmx.sty"
Package: mathptmx 2005/04/12 PSNFSS-v9.2a Times w/ Math, improved (SPQR, WaS) 
LaTeX Font Info:    Redeclaring symbol font `operators' on input line 28.
LaTeX Font Info:    Overwriting symbol font `operators' in version `normal'
(Font)                  OT1/cmr/m/n --> OT1/ztmcm/m/n on input line 28.
LaTeX Font Info:    Overwriting symbol font `operators' in version `bold'
(Font)                  OT1/cmr/bx/n --> OT1/ztmcm/m/n on input line 28.
LaTeX Font Info:    Redeclaring symbol font `letters' on input line 29.
LaTeX Font Info:    Overwriting symbol font `letters' in version `normal'
(Font)                  OML/cmm/m/it --> OML/ztmcm/m/it on input line 29.
LaTeX Font Info:    Overwriting symbol font `letters' in version `bold'
(Font)                  OML/cmm/b/it --> OML/ztmcm/m/it on input line 29.
LaTeX Font Info:    Redeclaring symbol font `symbols' on input line 30.
LaTeX Font Info:    Overwriting symbol font `symbols' in version `normal'
(Font)                  OMS/cmsy/m/n --> OMS/ztmcm/m/n on input line 30.
LaTeX Font Info:    Overwriting symbol font `symbols' in version `bold'
(Font)                  OMS/cmsy/b/n --> OMS/ztmcm/m/n on input line 30.
LaTeX Font Info:    Redeclaring symbol font `largesymbols' on input line 31.
LaTeX Font Info:    Overwriting symbol font `largesymbols' in version `normal'
(Font)                  OMX/cmex/m/n --> OMX/ztmcm/m/n on input line 31.
LaTeX Font Info:    Overwriting symbol font `largesymbols' in version `bold'
(Font)                  OMX/cmex/m/n --> OMX/ztmcm/m/n on input line 31.
\symbold=\mathgroup4
\symitalic=\mathgroup5
LaTeX Font Info:    Redeclaring math alphabet \mathbf on input line 34.
LaTeX Font Info:    Overwriting math alphabet `\mathbf' in version `normal'
(Font)                  OT1/cmr/bx/n --> OT1/ptm/bx/n on input line 34.
LaTeX Font Info:    Overwriting math alphabet `\mathbf' in version `bold'
(Font)                  OT1/cmr/bx/n --> OT1/ptm/bx/n on input line 34.
LaTeX Font Info:    Redeclaring math alphabet \mathit on input line 35.
LaTeX Font Info:    Overwriting math alphabet `\mathit' in version `normal'
(Font)                  OT1/cmr/m/it --> OT1/ptm/m/it on input line 35.
LaTeX Font Info:    Overwriting math alphabet `\mathit' in version `bold'
(Font)                  OT1/cmr/bx/it --> OT1/ptm/m/it on input line 35.
LaTeX Info: Redefining \hbar on input line 50.
)
("C:\Program Files\latex\tex\generic\oberdiek\ifpdf.sty"
Package: ifpdf 2017/03/15 v3.2 Provides the ifpdf switch
)
("C:\Program Files\latex\tex\latex\amsmath\amsmath.sty"
Package: amsmath 2017/09/02 v2.17a AMS math features
\@mathmargin=\skip46

For additional information on amsmath, use the `?' option.
("C:\Program Files\latex\tex\latex\amsmath\amstext.sty"
Package: amstext 2000/06/29 v2.01 AMS text

("C:\Program Files\latex\tex\latex\amsmath\amsgen.sty"
File: amsgen.sty 1999/11/30 v2.0 generic functions
\@emptytoks=\toks16
\ex@=\dimen106
))
("C:\Program Files\latex\tex\latex\amsmath\amsbsy.sty"
Package: amsbsy 1999/11/29 v1.2d Bold Symbols
\pmbraise@=\dimen107
)
("C:\Program Files\latex\tex\latex\amsmath\amsopn.sty"
Package: amsopn 2016/03/08 v2.02 operator names
)
\inf@bad=\count92
LaTeX Info: Redefining \frac on input line 213.
\uproot@=\count93
\leftroot@=\count94
LaTeX Info: Redefining \overline on input line 375.
\classnum@=\count95
\DOTSCASE@=\count96
LaTeX Info: Redefining \ldots on input line 472.
LaTeX Info: Redefining \dots on input line 475.
LaTeX Info: Redefining \cdots on input line 596.
\Mathstrutbox@=\box26
\strutbox@=\box27
\big@size=\dimen108
LaTeX Font Info:    Redeclaring font encoding OML on input line 712.
LaTeX Font Info:    Redeclaring font encoding OMS on input line 713.
\macc@depth=\count97
\c@MaxMatrixCols=\count98
\dotsspace@=\muskip10
\c@parentequation=\count99
\dspbrk@lvl=\count100
\tag@help=\toks17
\row@=\count101
\column@=\count102
\maxfields@=\count103
\andhelp@=\toks18
\eqnshift@=\dimen109
\alignsep@=\dimen110
\tagshift@=\dimen111
\tagwidth@=\dimen112
\totwidth@=\dimen113
\lineht@=\dimen114
\@envbody=\toks19
\multlinegap=\skip47
\multlinetaggap=\skip48
\mathdisplay@stack=\toks20
LaTeX Info: Redefining \[ on input line 2817.
LaTeX Info: Redefining \] on input line 2818.
)
("C:\Program Files\latex\tex\latex\amsfonts\amsfonts.sty"
Package: amsfonts 2013/01/14 v3.01 Basic AMSFonts support
\symAMSa=\mathgroup6
\symAMSb=\mathgroup7
LaTeX Font Info:    Overwriting math alphabet `\mathfrak' in version `bold'
(Font)                  U/euf/m/n --> U/euf/b/n on input line 106.
)
("C:\Program Files\latex\tex\latex\amsfonts\amssymb.sty"
Package: amssymb 2013/01/14 v3.01 AMS font symbols
)
("C:\Program Files\latex\tex\latex\graphics\graphicx.sty"
Package: graphicx 2017/06/01 v1.1a Enhanced LaTeX Graphics (DPC,SPQR)

("C:\Program Files\latex\tex\latex\graphics\keyval.sty"
Package: keyval 2014/10/28 v1.15 key=value parser (DPC)
\KV@toks@=\toks21
)
("C:\Program Files\latex\tex\latex\graphics\graphics.sty"
Package: graphics 2017/06/25 v1.2c Standard LaTeX Graphics (DPC,SPQR)

("C:\Program Files\latex\tex\latex\graphics\trig.sty"
Package: trig 2016/01/03 v1.10 sin cos tan (DPC)
)
("C:\Program Files\latex\tex\latex\graphics-cfg\graphics.cfg"
File: graphics.cfg 2016/06/04 v1.11 sample graphics configuration
)
Package graphics Info: Driver file: pdftex.def on input line 99.

("C:\Program Files\latex\tex\latex\graphics-def\pdftex.def"
File: pdftex.def 2018/01/08 v1.0l Graphics/color driver for pdftex
))
\Gin@req@height=\dimen115
\Gin@req@width=\dimen116
)
("C:\Program Files\latex\tex\latex\xcolor\xcolor.sty"
Package: xcolor 2016/05/11 v2.12 LaTeX color extensions (UK)

("C:\Program Files\latex\tex\latex\graphics-cfg\color.cfg"
File: color.cfg 2016/01/02 v1.6 sample color configuration
)
Package xcolor Info: Driver file: pdftex.def on input line 225.
Package xcolor Info: Model `cmy' substituted by `cmy0' on input line 1348.
Package xcolor Info: Model `hsb' substituted by `rgb' on input line 1352.
Package xcolor Info: Model `RGB' extended on input line 1364.
Package xcolor Info: Model `HTML' substituted by `rgb' on input line 1366.
Package xcolor Info: Model `Hsb' substituted by `hsb' on input line 1367.
Package xcolor Info: Model `tHsb' substituted by `hsb' on input line 1368.
Package xcolor Info: Model `HSB' substituted by `hsb' on input line 1369.
Package xcolor Info: Model `Gray' substituted by `gray' on input line 1370.
Package xcolor Info: Model `wave' substituted by `hsb' on input line 1371.
)
("C:\Program Files\latex\tex\latex\booktabs\booktabs.sty"
Package: booktabs 2005/04/14 v1.61803 publication quality tables
\heavyrulewidth=\dimen117
\lightrulewidth=\dimen118
\cmidrulewidth=\dimen119
\belowrulesep=\dimen120
\belowbottomsep=\dimen121
\aboverulesep=\dimen122
\abovetopsep=\dimen123
\cmidrulesep=\dimen124
\cmidrulekern=\dimen125
\defaultaddspace=\dimen126
\@cmidla=\count104
\@cmidlb=\count105
\@aboverulesep=\dimen127
\@belowrulesep=\dimen128
\@thisruleclass=\count106
\@lastruleclass=\count107
\@thisrulewidth=\dimen129
)
("C:\Program Files\latex\tex\latex\preprint\authblk.sty"
Package: authblk 2001/02/27 1.3 (PWD)
\affilsep=\skip49
\@affilsep=\skip50
\c@Maxaffil=\count108
\c@authors=\count109
\c@affil=\count110
)
("C:\Program Files\latex\tex\latex\geometry\geometry.sty"
Package: geometry 2010/09/12 v5.6 Page Geometry

("C:\Program Files\latex\tex\generic\oberdiek\ifvtex.sty"
Package: ifvtex 2016/05/16 v1.6 Detect VTeX and its facilities (HO)
Package ifvtex Info: VTeX not detected.
)
("C:\Program Files\latex\tex\generic\ifxetex\ifxetex.sty"
Package: ifxetex 2010/09/12 v0.6 Provides ifxetex conditional
)
\Gm@cnth=\count111
\Gm@cntv=\count112
\c@Gm@tempcnt=\count113
\Gm@bindingoffset=\dimen130
\Gm@wd@mp=\dimen131
\Gm@odd@mp=\dimen132
\Gm@even@mp=\dimen133
\Gm@layoutwidth=\dimen134
\Gm@layoutheight=\dimen135
\Gm@layouthoffset=\dimen136
\Gm@layoutvoffset=\dimen137
\Gm@dimlist=\toks22

("C:\Program Files\latex\tex\latex\geometry\geometry.cfg"))
("C:\Program Files\latex\tex\latex\caption\caption.sty"
Package: caption 2016/02/21 v3.3-144 Customizing captions (AR)

("C:\Program Files\latex\tex\latex\caption\caption3.sty"
Package: caption3 2016/05/22 v1.7-166 caption3 kernel (AR)
Package caption3 Info: TeX engine: e-TeX on input line 67.
\captionmargin=\dimen138
\captionmargin@=\dimen139
\captionwidth=\dimen140
\caption@tempdima=\dimen141
\caption@indent=\dimen142
\caption@parindent=\dimen143
\caption@hangindent=\dimen144
)
\c@ContinuedFloat=\count114
)
("C:\Program Files\latex\tex\latex\hyperref\hyperref.sty"
Package: hyperref 2018/02/06 v6.86b Hypertext links for LaTeX

("C:\Program Files\latex\tex\generic\oberdiek\hobsub-hyperref.sty"
Package: hobsub-hyperref 2016/05/16 v1.14 Bundle oberdiek, subset hyperref (HO)


("C:\Program Files\latex\tex\generic\oberdiek\hobsub-generic.sty"
Package: hobsub-generic 2016/05/16 v1.14 Bundle oberdiek, subset generic (HO)
Package: hobsub 2016/05/16 v1.14 Construct package bundles (HO)
Package: infwarerr 2016/05/16 v1.4 Providing info/warning/error messages (HO)
Package: ltxcmds 2016/05/16 v1.23 LaTeX kernel commands for general use (HO)
Package: ifluatex 2016/05/16 v1.4 Provides the ifluatex switch (HO)
Package ifluatex Info: LuaTeX not detected.
Package hobsub Info: Skipping package `ifvtex' (already loaded).
Package: intcalc 2016/05/16 v1.2 Expandable calculations with integers (HO)
Package hobsub Info: Skipping package `ifpdf' (already loaded).
Package: etexcmds 2016/05/16 v1.6 Avoid name clashes with e-TeX commands (HO)
Package etexcmds Info: Could not find \expanded.
(etexcmds)             That can mean that you are not using pdfTeX 1.50 or
(etexcmds)             that some package has redefined \expanded.
(etexcmds)             In the latter case, load this package earlier.
Package: kvsetkeys 2016/05/16 v1.17 Key value parser (HO)
Package: kvdefinekeys 2016/05/16 v1.4 Define keys (HO)
Package: pdftexcmds 2018/01/21 v0.26 Utility functions of pdfTeX for LuaTeX (HO
)
Package pdftexcmds Info: LuaTeX not detected.
Package pdftexcmds Info: \pdf@primitive is available.
Package pdftexcmds Info: \pdf@ifprimitive is available.
Package pdftexcmds Info: \pdfdraftmode found.
Package: pdfescape 2016/05/16 v1.14 Implements pdfTeX's escape features (HO)
Package: bigintcalc 2016/05/16 v1.4 Expandable calculations on big integers (HO
)
Package: bitset 2016/05/16 v1.2 Handle bit-vector datatype (HO)
Package: uniquecounter 2016/05/16 v1.3 Provide unlimited unique counter (HO)
)
Package hobsub Info: Skipping package `hobsub' (already loaded).
Package: letltxmacro 2016/05/16 v1.5 Let assignment for LaTeX macros (HO)
Package: hopatch 2016/05/16 v1.3 Wrapper for package hooks (HO)
Package: xcolor-patch 2016/05/16 xcolor patch
Package: atveryend 2016/05/16 v1.9 Hooks at the very end of document (HO)
Package atveryend Info: \enddocument detected (standard20110627).
Package: atbegshi 2016/06/09 v1.18 At begin shipout hook (HO)
Package: refcount 2016/05/16 v3.5 Data extraction from label references (HO)
Package: hycolor 2016/05/16 v1.8 Color options for hyperref/bookmark (HO)
)
("C:\Program Files\latex\tex\latex\oberdiek\auxhook.sty"
Package: auxhook 2016/05/16 v1.4 Hooks for auxiliary files (HO)
)
("C:\Program Files\latex\tex\latex\oberdiek\kvoptions.sty"
Package: kvoptions 2016/05/16 v3.12 Key value format for package options (HO)
)
\@linkdim=\dimen145
\Hy@linkcounter=\count115
\Hy@pagecounter=\count116

("C:\Program Files\latex\tex\latex\hyperref\pd1enc.def"
File: pd1enc.def 2018/02/06 v6.86b Hyperref: PDFDocEncoding definition (HO)
Now handling font encoding PD1 ...
... no UTF-8 mapping file for font encoding PD1
)
\Hy@SavedSpaceFactor=\count117

("C:\Program Files\latex\tex\latex\00miktex\hyperref.cfg"
File: hyperref.cfg 2002/06/06 v1.2 hyperref configuration of TeXLive
)
Package hyperref Info: Option `colorlinks' set `true' on input line 4383.
Package hyperref Info: Hyper figures OFF on input line 4509.
Package hyperref Info: Link nesting OFF on input line 4514.
Package hyperref Info: Hyper index ON on input line 4517.
Package hyperref Info: Plain pages OFF on input line 4524.
Package hyperref Info: Backreferencing OFF on input line 4529.
Package hyperref Info: Implicit mode ON; LaTeX internals redefined.
Package hyperref Info: Bookmarks ON on input line 4762.
\c@Hy@tempcnt=\count118

("C:\Program Files\latex\tex\latex\url\url.sty"
\Urlmuskip=\muskip11
Package: url 2013/09/16  ver 3.4  Verb mode for urls, etc.
)
LaTeX Info: Redefining \url on input line 5115.
\XeTeXLinkMargin=\dimen146
\Fld@menulength=\count119
\Field@Width=\dimen147
\Fld@charsize=\dimen148
Package hyperref Info: Hyper figures OFF on input line 6369.
Package hyperref Info: Link nesting OFF on input line 6374.
Package hyperref Info: Hyper index ON on input line 6377.
Package hyperref Info: backreferencing OFF on input line 6384.
Package hyperref Info: Link coloring ON on input line 6387.
Package hyperref Info: Link coloring with OCG OFF on input line 6394.
Package hyperref Info: PDF/A mode OFF on input line 6399.
LaTeX Info: Redefining \ref on input line 6439.
LaTeX Info: Redefining \pageref on input line 6443.
\Hy@abspage=\count120
\c@Item=\count121
\c@Hfootnote=\count122
)
Package hyperref Info: Driver (autodetected): hpdftex.

("C:\Program Files\latex\tex\latex\hyperref\hpdftex.def"
File: hpdftex.def 2018/02/06 v6.86b Hyperref driver for pdfTeX
\Fld@listcount=\count123
\c@bookmark@seq@number=\count124

("C:\Program Files\latex\tex\latex\oberdiek\rerunfilecheck.sty"
Package: rerunfilecheck 2016/05/16 v1.8 Rerun checks for auxiliary files (HO)
Package uniquecounter Info: New unique counter `rerunfilecheck' on input line 2
82.
)
\Hy@SectionHShift=\skip51
)
("C:\Program Files\latex\tex\latex\cite\cite.sty"
LaTeX Info: Redefining \cite on input line 302.
LaTeX Info: Redefining \nocite on input line 332.
Package: cite 2015/02/27  v 5.5
LaTeX Info: Redefining \cite on input line 441.
)
("C:\Program Files\latex\tex\latex\fancyhdr\fancyhdr.sty"
Package: fancyhdr 2017/06/30 v3.9a Extensive control of page headers and footer
s
\f@nch@headwidth=\skip52
\f@nch@O@elh=\skip53
\f@nch@O@erh=\skip54
\f@nch@O@olh=\skip55
\f@nch@O@orh=\skip56
\f@nch@O@elf=\skip57
\f@nch@O@erf=\skip58
\f@nch@O@olf=\skip59
\f@nch@O@orf=\skip60
)
("C:\Program Files\latex\tex\latex\lastpage\lastpage.sty"
Package: lastpage 2015/03/29 v1.2m Refers to last page's name (HMM; JPG)
)
("C:\Program Files\latex\tex\latex\titlesec\titlesec.sty"
Package: titlesec 2016/03/21 v2.10.2 Sectioning titles
\ttl@box=\box28
\beforetitleunit=\skip61
\aftertitleunit=\skip62
\ttl@plus=\dimen149
\ttl@minus=\dimen150
\ttl@toksa=\toks23
\titlewidth=\dimen151
\titlewidthlast=\dimen152
\titlewidthfirst=\dimen153
)
("C:\Program Files\latex\tex\latex\titlesec\ttlkeys.def"
File: ttlkeys.def 2016/03/15
)
("C:\Program Files\latex\tex\latex\titlesec\titletoc.sty"
Package: titletoc 2011/12/15 v1.6 TOC entries
\ttl@leftsep=\dimen154
)
("C:\Program Files\latex\tex\latex\enumitem\enumitem.sty"
Package: enumitem 2011/09/28 v3.5.2 Customized lists
\labelindent=\skip63
\enit@outerparindent=\dimen155
\enit@toks=\toks24
\enit@inbox=\box29
\enitdp@description=\count125
)
\tocsep=\skip64

("C:\Program Files\latex\tex\latex\lipsum\lipsum.sty"
Package: lipsum 2014/07/27 v1.3 150 paragraphs of Lorem Ipsum dummy text
\c@lips@count=\count126
)) (jabbrv.sty
Package: jabbrv 2010/08/18 v0.2 Automatic Journal Title Abbreviation Package
\temp@journal@text=\toks25
\temp@journal@text@=\toks26
\c@jabbrv@strlen@count=\count127
\c@jabbrv@gobble@temp=\count128
\c@jabbrv@loop@i=\count129
\c@jabbrv@loop@max=\count130

(jabbrv-ltwa-all.ldf) (jabbrv-ltwa-en.ldf))
("C:\Program Files\latex\tex\latex\microtype\microtype.sty"
Package: microtype 2018/01/14 v2.7a Micro-typographical refinements (RS)
\MT@toks=\toks27
\MT@count=\count131
LaTeX Info: Redefining \textls on input line 793.
\MT@outer@kern=\dimen156
LaTeX Info: Redefining \textmicrotypecontext on input line 1339.
\MT@listname@count=\count132

("C:\Program Files\latex\tex\latex\microtype\microtype-pdftex.def"
File: microtype-pdftex.def 2018/01/14 v2.7a Definitions specific to pdftex (RS)

LaTeX Info: Redefining \lsstyle on input line 913.
LaTeX Info: Redefining \lslig on input line 913.
\MT@outer@space=\skip65
)
Package microtype Info: Loading configuration file microtype.cfg.

("C:\Program Files\latex\tex\latex\microtype\microtype.cfg"
File: microtype.cfg 2018/01/14 v2.7a microtype main configuration file (RS)
))
("C:\Program Files\latex\tex\latex\float\float.sty"
Package: float 2001/11/08 v1.3d Float enhancements (AL)
\c@float@type=\count133
\float@exts=\toks28
\float@box=\box30
\@float@everytoks=\toks29
\@floatcapt=\box31
) (main.aux)
\openout1 = `main.aux'.

LaTeX Font Info:    Checking defaults for OML/cmm/m/it on input line 28.
LaTeX Font Info:    ... okay on input line 28.
LaTeX Font Info:    Checking defaults for T1/cmr/m/n on input line 28.
LaTeX Font Info:    ... okay on input line 28.
LaTeX Font Info:    Checking defaults for OT1/cmr/m/n on input line 28.
LaTeX Font Info:    ... okay on input line 28.
LaTeX Font Info:    Checking defaults for OMS/cmsy/m/n on input line 28.
LaTeX Font Info:    ... okay on input line 28.
LaTeX Font Info:    Checking defaults for OMX/cmex/m/n on input line 28.
LaTeX Font Info:    ... okay on input line 28.
LaTeX Font Info:    Checking defaults for U/cmr/m/n on input line 28.
LaTeX Font Info:    ... okay on input line 28.
LaTeX Font Info:    Checking defaults for PD1/pdf/m/n on input line 28.
LaTeX Font Info:    ... okay on input line 28.
LaTeX Font Info:    Try loading font information for OT1+ptm on input line 28.

("C:\Program Files\latex\tex\latex\psnfss\ot1ptm.fd"
File: ot1ptm.fd 2001/06/04 font definitions for OT1/ptm.
)
("C:\Program Files\latex\tex\context\base\supp-pdf.mkii"
[Loading MPS to PDF converter (version 2006.09.02).]
\scratchcounter=\count134
\scratchdimen=\dimen157
\scratchbox=\box32
\nofMPsegments=\count135
\nofMParguments=\count136
\everyMPshowfont=\toks30
\MPscratchCnt=\count137
\MPscratchDim=\dimen158
\MPnumerator=\count138
\makeMPintoPDFobject=\count139
\everyMPtoPDFconversion=\toks31
) ("C:\Program Files\latex\tex\latex\oberdiek\epstopdf-base.sty"
Package: epstopdf-base 2016/05/15 v2.6 Base part for package epstopdf

("C:\Program Files\latex\tex\latex\oberdiek\grfext.sty"
Package: grfext 2016/05/16 v1.2 Manage graphics extensions (HO)
)
Package epstopdf-base Info: Redefining graphics rule for `.eps' on input line 4
38.
Package grfext Info: Graphics extension search list:
(grfext)             [.pdf,.png,.jpg,.mps,.jpeg,.jbig2,.jb2,.PDF,.PNG,.JPG,.JPE
G,.JBIG2,.JB2,.eps]
(grfext)             \AppendGraphicsExtensions on input line 456.
)
*geometry* driver: auto-detecting
*geometry* detected driver: pdftex
*geometry* verbose mode - [ preamble ] result:
* driver: pdftex
* paper: letterpaper
* layout: <same size as paper>
* layoutoffset:(h,v)=(0.0pt,0.0pt)
* modes: 
* h-part:(L,W,R)=(56.9055pt, 500.484pt, 56.9055pt)
* v-part:(T,H,B)=(64.01869pt, 666.9326pt, 64.01869pt)
* \paperwidth=614.295pt
* \paperheight=794.96999pt
* \textwidth=500.484pt
* \textheight=666.9326pt
* \oddsidemargin=-15.36449pt
* \evensidemargin=-15.36449pt
* \topmargin=-45.2513pt
* \headheight=12.0pt
* \headsep=25.0pt
* \topskip=10.0pt
* \footskip=30.0pt
* \marginparwidth=65.0pt
* \marginparsep=11.0pt
* \columnsep=15.6491pt
* \skip\footins=9.0pt plus 4.0pt minus 2.0pt
* \hoffset=0.0pt
* \voffset=0.0pt
* \mag=1000
* \@twocolumnfalse
* \@twosidefalse
* \@mparswitchfalse
* \@reversemarginfalse
* (1in=72.27pt=25.4mm, 1cm=28.453pt)

Package caption Info: Begin \AtBeginDocument code.
Package caption Info: float package is loaded.
Package caption Info: hyperref package is loaded.
Package caption Info: End \AtBeginDocument code.
\AtBeginShipoutBox=\box33
Package hyperref Info: Link coloring ON on input line 28.
("C:\Program Files\latex\tex\latex\hyperref\nameref.sty"
Package: nameref 2016/05/21 v2.44 Cross-referencing by name of section

("C:\Program Files\latex\tex\generic\oberdiek\gettitlestring.sty"
Package: gettitlestring 2016/05/16 v1.5 Cleanup title references (HO)
)
\c@section@level=\count140
)
LaTeX Info: Redefining \ref on input line 28.
LaTeX Info: Redefining \pageref on input line 28.
LaTeX Info: Redefining \nameref on input line 28.
 (main.out)
(main.out)
\@outlinefile=\write3
\openout3 = `main.out'.

Package lastpage Info: Please have a look at the pageslts package at
(lastpage)             https://www.ctan.org/pkg/pageslts
(lastpage)             ! on input line 28.
LaTeX Info: Redefining \microtypecontext on input line 28.
Package microtype Info: Generating PDF output.
Package microtype Info: Character protrusion enabled (level 2).
Package microtype Info: Using default protrusion set `alltext'.
Package microtype Info: Automatic font expansion enabled (level 2),
(microtype)             stretch: 20, shrink: 20, step: 1, non-selected.
Package microtype Info: Using default expansion set `basictext'.
Package microtype Info: No adjustment of tracking.
Package microtype Info: No adjustment of interword spacing.
Package microtype Info: No adjustment of character kerning.
 ("C:\Program Files\latex\tex\latex\microtype\mt-ptm.cfg"
File: mt-ptm.cfg 2006/04/20 v1.7 microtype config. file: Times (RS)
)
LaTeX Font Info:    Try loading font information for OT1+phv on input line 37.

("C:\Program Files\latex\tex\latex\psnfss\ot1phv.fd"
File: ot1phv.fd 2001/06/04 scalable font definitions for OT1/phv.
)
Package microtype Info: Loading generic protrusion settings for font family
(microtype)             `phv' (encoding: OT1).
(microtype)             For optimal results, create family-specific settings.
(microtype)             See the microtype manual for details.
LaTeX Font Info:    Font shape `OT1/phv/bx/n' in size <10> not available
(Font)              Font shape `OT1/phv/b/n' tried instead on input line 37.
LaTeX Font Info:    Font shape `OT1/phv/bx/n' in size <20> not available
(Font)              Font shape `OT1/phv/b/n' tried instead on input line 37.
LaTeX Font Info:    Try loading font information for OT1+ztmcm on input line 37
.

("C:\Program Files\latex\tex\latex\psnfss\ot1ztmcm.fd"
File: ot1ztmcm.fd 2000/01/03 Fontinst v1.801 font definitions for OT1/ztmcm.
)
Package microtype Info: Loading generic protrusion settings for font family
(microtype)             `ztmcm' (encoding: OT1).
(microtype)             For optimal results, create family-specific settings.
(microtype)             See the microtype manual for details.
LaTeX Font Info:    Try loading font information for OML+ztmcm on input line 37
.

("C:\Program Files\latex\tex\latex\psnfss\omlztmcm.fd"
File: omlztmcm.fd 2000/01/03 Fontinst v1.801 font definitions for OML/ztmcm.
)
LaTeX Font Info:    Try loading font information for OMS+ztmcm on input line 37
.

("C:\Program Files\latex\tex\latex\psnfss\omsztmcm.fd"
File: omsztmcm.fd 2000/01/03 Fontinst v1.801 font definitions for OMS/ztmcm.
)
LaTeX Font Info:    Try loading font information for OMX+ztmcm on input line 37
.

("C:\Program Files\latex\tex\latex\psnfss\omxztmcm.fd"
File: omxztmcm.fd 2000/01/03 Fontinst v1.801 font definitions for OMX/ztmcm.
)
LaTeX Font Info:    Font shape `OT1/ptm/bx/n' in size <12> not available
(Font)              Font shape `OT1/ptm/b/n' tried instead on input line 37.
LaTeX Font Info:    Font shape `OT1/ptm/bx/n' in size <9> not available
(Font)              Font shape `OT1/ptm/b/n' tried instead on input line 37.
LaTeX Font Info:    Font shape `OT1/ptm/bx/n' in size <7> not available
(Font)              Font shape `OT1/ptm/b/n' tried instead on input line 37.

("C:\Program Files\latex\tex\latex\microtype\mt-msa.cfg"
File: mt-msa.cfg 2006/02/04 v1.1 microtype config. file: AMS symbols (a) (RS)
)
("C:\Program Files\latex\tex\latex\microtype\mt-msb.cfg"
File: mt-msb.cfg 2005/06/01 v1.0 microtype config. file: AMS symbols (b) (RS)
)
LaTeX Font Info:    Font shape `OT1/ptm/bx/n' in size <10> not available
(Font)              Font shape `OT1/ptm/b/n' tried instead on input line 37.
LaTeX Font Info:    Font shape `OT1/ptm/bx/n' in size <7.4> not available
(Font)              Font shape `OT1/ptm/b/n' tried instead on input line 37.
LaTeX Font Info:    Font shape `OT1/ptm/bx/n' in size <6> not available
(Font)              Font shape `OT1/ptm/b/n' tried instead on input line 37.
LaTeX Font Info:    Font shape `OT1/phv/bx/n' in size <12> not available
(Font)              Font shape `OT1/phv/b/n' tried instead on input line 37.
LaTeX Font Info:    Font shape `OT1/phv/bx/n' in size <9> not available
(Font)              Font shape `OT1/phv/b/n' tried instead on input line 37.
LaTeX Font Info:    Font shape `OT1/ptm/bx/n' in size <5> not available
(Font)              Font shape `OT1/ptm/b/n' tried instead on input line 37.
 [1

{C:/Users/zitong/AppData/Local/MiKTeX/2.9/pdftex/config/pdftex.map}]
<figure1.jpg, id=55, 857.3631pt x 495.2904pt>
File: figure1.jpg Graphic file (type jpg)
<use figure1.jpg>
Package pdftex.def Info: figure1.jpg  used on input line 58.
(pdftex.def)             Requested size: 450.43253pt x 260.21272pt.
<figure2.jpg, id=56, 965.7681pt x 341.1144pt>
File: figure2.jpg Graphic file (type jpg)
<use figure2.jpg>
Package pdftex.def Info: figure2.jpg  used on input line 64.
(pdftex.def)             Requested size: 425.41444pt x 150.25734pt.

Underfull \vbox (badness 2538) has occurred while \output is active []

 [2 <./figure1.jpg>]
<figure3.jpg, id=68, 1005.7575pt x 869.4081pt>
File: figure3.jpg Graphic file (type jpg)
<use figure3.jpg>
Package pdftex.def Info: figure3.jpg  used on input line 71.
(pdftex.def)             Requested size: 475.45825pt x 410.99649pt.
LaTeX Font Info:    Try loading font information for OML+ptm on input line 76.
 ("C:\Program Files\latex\tex\latex\psnfss\omlptm.fd"
File: omlptm.fd 
)
LaTeX Font Info:    Font shape `OML/ptm/m/n' in size <10> not available
(Font)              Font shape `OML/cmm/m/it' tried instead on input line 76.
 [3 <./figure2.jpg> <./figure3.jpg>]
<figure4.jpg, id=76, 1010.3346pt x 517.2123pt>
File: figure4.jpg Graphic file (type jpg)
<use figure4.jpg>
Package pdftex.def Info: figure4.jpg  used on input line 87.
(pdftex.def)             Requested size: 475.45825pt x 243.39758pt.
 [4 <./figure4.jpg>]
<figure5.jpg, id=85, 1531.1604pt x 1325.6727pt>
File: figure5.jpg Graphic file (type jpg)
<use figure5.jpg>
Package pdftex.def Info: figure5.jpg  used on input line 96.
(pdftex.def)             Requested size: 500.484pt x 433.30635pt.
 [5 <./figure5.jpg>] (main.bbl [6]
[7]) 
AED: lastpage setting LastPage
[8]
Package atveryend Info: Empty hook `BeforeClearDocument' on input line 149.
Package atveryend Info: Empty hook `AfterLastShipout' on input line 149.
 (main.aux)
Package atveryend Info: Executing hook `AtVeryEndDocument' on input line 149.
Package atveryend Info: Executing hook `AtEndAfterFileList' on input line 149.
Package rerunfilecheck Info: File `main.out' has not changed.
(rerunfilecheck)             Checksum: CB1142A440E9AB87574B1BDB211E6DE5;49.
Package atveryend Info: Empty hook `AtVeryVeryEnd' on input line 149.
 ) 
Here is how much of TeX's memory you used:
 18585 strings out of 493305
 352924 string characters out of 3141031
 507899 words of memory out of 3000000
 21652 multiletter control sequences out of 15000+200000
 59516 words of font info for 239 fonts, out of 3000000 for 9000
 1141 hyphenation exceptions out of 8191
 43i,12n,47p,2559b,483s stack positions out of 5000i,500n,10000p,200000b,50000s
{C:/Program Files/latex/fonts/enc/dvips/base/8r.enc}<C:/Program Files/latex/f
onts/type1/public/amsfonts/cm/cmex10.pfb><C:/Program Files/latex/fonts/type1/pu
blic/amsfonts/cm/cmmi10.pfb><C:/Program Files/latex/fonts/type1/public/amsfonts
/cm/cmr10.pfb><C:/Program Files/latex/fonts/type1/public/amsfonts/cm/cmsy10.pfb
><C:/Program Files/latex/fonts/type1/urw/helvetic/uhvb8a.pfb><C:/Program Files/
latex/fonts/type1/urw/helvetic/uhvr8a.pfb><C:/Program Files/latex/fonts/type1/u
rw/symbol/usyr.pfb><C:/Program Files/latex/fonts/type1/urw/symbol/usyr.pfb><C:/
Program Files/latex/fonts/type1/urw/times/utmb8a.pfb><C:/Program Files/latex/fo
nts/type1/urw/times/utmr8a.pfb><C:/Program Files/latex/fonts/type1/urw/times/ut
mri8a.pfb>
Output written on main.pdf (8 pages, 21901018 bytes).
PDF statistics:
 175 PDF objects out of 1000 (max. 8388607)
 43 named destinations out of 1000 (max. 500000)
 40994 words of extra memory for PDF output out of 42996 (max. 10000000)
