# Supplementary material for: Ultra-low noise optical injection locking amplifier with AOM-based coherent detection scheme
Source: Sci Rep. 2018 Sep 3;8:13135. doi: 10.1038/s41598-018-31381-x (PMC6120882; doi:10.1038/s41598-018-31381-x)
Supplement: Supplementary file 2 — LaTeX Supplementary File [file 41598_2018_31381_MOESM2_ESM.txt]

\BOOKMARK [1][-]{equation.0.2}{References}{}% 1
