# Supplementary material for: Ultra-low noise optical injection locking amplifier with AOM-based coherent detection scheme
Source: Sci Rep. 2018 Sep 3;8:13135. doi: 10.1038/s41598-018-31381-x (PMC6120882; doi:10.1038/s41598-018-31381-x)
Supplement: Supplementary file 3 — LaTeX Supplementary File [file 41598_2018_31381_MOESM3_ESM.zip]

Archive with 28 entries (23 files):
- SREP-18-11681/
- SREP-18-11681/SREP-18-11681.xml
- SREP-18-11681/pdf/
- SREP-18-11681/pdf/SREP-18-11681.pdf
- SREP-18-11681/doc/
- SREP-18-11681/doc/SREP-18-11681-file001.doc
- SREP-18-11681/suppl_data/
- SREP-18-11681/suppl_data/SREP-18-11681-s06.gz
- SREP-18-11681/suppl_data/SREP-18-11681-s11.bbl
- SREP-18-11681/suppl_data/SREP-18-11681-s10.txt
- SREP-18-11681/suppl_data/SREP-18-11681-s09.bib
- SREP-18-11681/suppl_data/SREP-18-11681-s03.txt
- SREP-18-11681/suppl_data/SREP-18-11681-s01.ldf
- SREP-18-11681/suppl_data/SREP-18-11681-s13.ldf
- SREP-18-11681/suppl_data/SREP-18-11681-s07.bst
- SREP-18-11681/suppl_data/SREP-18-11681-s08.cls
- SREP-18-11681/suppl_data/SREP-18-11681-s12.txt
- SREP-18-11681/suppl_data/SREP-18-11681-s02.sty
- SREP-18-11681/suppl_data/author_meta_data.xml
- SREP-18-11681/suppl_data/SREP-18-11681-s04.txt
- SREP-18-11681/suppl_data/SREP-18-11681-s05.pdf
- SREP-18-11681/graphic/
- SREP-18-11681/graphic/SREP-18-11681-f02.jpg
- SREP-18-11681/graphic/SREP-18-11681-f03.jpg
- SREP-18-11681/graphic/SREP-18-11681-f01.jpg
- SREP-18-11681/graphic/SREP-18-11681-f04.jpg
- SREP-18-11681/graphic/SREP-18-11681-f05.jpg
- FundingInformation.xml
