# Supplementary material for: Ultra-low noise optical injection locking amplifier with AOM-based coherent detection scheme
Source: Sci Rep. 2018 Sep 3;8:13135. doi: 10.1038/s41598-018-31381-x (PMC6120882; doi:10.1038/s41598-018-31381-x)
Supplement: Supplementary file 3 — LaTeX Supplementary File [file 41598_2018_31381_MOESM3_ESM.zip › SREP-18-11681/SREP-18-11681.xml]

<?xml version="1.0" encoding="UTF-8"?>
<!DOCTYPE metadata SYSTEM "Nature_input_metadata.dtd">
<metadata>
  <articleinfo>
    <journal-acronym>SREP</journal-acronym>
    <article-title>Ultra-low noise optical injection locking amplifier
with AOM-based coherent detection scheme</article-title>
    <manuscript-number>SREP-18-11681</manuscript-number>
    <ejpidentifier>110/215137</ejpidentifier>
      <funding-details>
    <funding-detail>
      <author-funders>
        <author-funder>
          <funder-id>501100001809</funder-id>
          <funder-name>National Natural Science Foundation of China (National Science Foundation of China)</funder-name>
          <grant-number>61775225</grant-number>
        </author-funder>
        <author-funder>
          <funder-id>501100001809</funder-id>
          <funder-name>National Natural Science Foundation of China (National Science Foundation of China)</funder-name>
          <grant-number>61535014</grant-number>
        </author-funder>
        <author-funder>
          <funder-name>Strategic Priority Research Program of the Chinese Academy of Sciences (XDB21030800)
Scientific innovation fund of Chinese Academy of
Sciences(CXJJ-17S010)</funder-name>
        </author-funder>
      </author-funders>
      <funding-detail-author>Fei Yang</funding-detail-author>
    </funding-detail>
    <funding-detail>
      <author-funders>
      </author-funders>
      <funding-detail-author>Xi Zhang</funding-detail-author>
    </funding-detail>
    <funding-detail>
      <author-funders>
      </author-funders>
      <funding-detail-author>Dijun Chen</funding-detail-author>
    </funding-detail>
    <funding-detail>
      <author-funders>
      </author-funders>
      <funding-detail-author>Fang Wei</funding-detail-author>
    </funding-detail>
    <funding-detail>
      <author-funders>
      </author-funders>
      <funding-detail-author>Nan Cheng</funding-detail-author>
    </funding-detail>
    <funding-detail>
      <author-funders>
      </author-funders>
      <funding-detail-author>Yanguang Sun</funding-detail-author>
    </funding-detail>
    <funding-detail>
      <author-funders>
      </author-funders>
      <funding-detail-author>You-Zhen Gui</funding-detail-author>
    </funding-detail>
    <funding-detail>
      <author-funders>
      </author-funders>
      <funding-detail-author>Haiwen Cai</funding-detail-author>
    </funding-detail>
  </funding-details>

  </articleinfo>
  <corrinfo>
    <corresponding-author-title>Dr</corresponding-author-title>
    <corresponding-author-firstname>Fei</corresponding-author-firstname>
    <corresponding-author-lastname>Yang</corresponding-author-lastname>
    <corresponding-author-email>fyang@siom.ac.cn</corresponding-author-email>
    <corresponding-author-address-1>Shanghai Key Laboratory of All Solid-State Laser and Applied Techniques</corresponding-author-address-1>
    <corresponding-author-address-2>Shanghai Institute of Optics and Fine Mechanics, Chinese Academy of Sciences</corresponding-author-address-2>
    <corresponding-author-address-3>No 390, Qinghe Road, Jiading District</corresponding-author-address-3>
    <corresponding-author-address-4></corresponding-author-address-4>
    <corresponding-author-town>Shanghai</corresponding-author-town>
    <corresponding-author-city></corresponding-author-city>
    <corresponding-author-zipcode>201800</corresponding-author-zipcode>
    <corresponding-author-country>China</corresponding-author-country>
    <corresponding-author-phone>+86-021-69918603</corresponding-author-phone>
    <corresponding-author-fax></corresponding-author-fax>
  </corrinfo>
  <authorgrp>
     <co-author-1>
        <firstname>Zitong</firstname>
        <surname>Feng</surname>
     </co-author-1>
     <co-author-2>
        <firstname>Xi</firstname>
        <surname>Zhang</surname>
     </co-author-2>
     <co-author-3>
        <firstname>Dijun</firstname>
        <surname>Chen</surname>
     </co-author-3>
  </authorgrp>
  <history>
   <received-date day="05" month="04" year="2018" />
   <revised-date day="06" month="07" year="2018" />
   <accepted-date day="30" month="07" year="2018" />
   <copyright-received-date day="20" month="08" year="2018" />
  </history>
  <classinfo>
   <manuscript-type>Original Research</manuscript-type>
   <subject-category>Physical sciences/Optics and photonics/Applied optics/Fibre optics and optical communications [URI /639/624/1075/187] </subject-category>
 <subject-category>Physical sciences/Optics and photonics/Applied optics/Fibre optics and optical communications [URI /639/624/1075/187] </subject-category>
 <subject-category>Physical sciences/Optics and photonics/Other photonics/Optical metrology [URI /639/624/1111/1116] </subject-category>
 <subject-category>Physical sciences/Optics and photonics/Other photonics/Optical metrology [URI /639/624/1111/1116] </subject-category>
 
  </classinfo>
 <billinfo>
    <number-of-text-pages>1</number-of-text-pages>
    <number-of-tables>0</number-of-tables>
    <number-of-colour>0</number-of-colour>
    <number-of-blackandwhite>0</number-of-blackandwhite>
    <number-of-coloronline required="no"/>
     <supp-info available="no"></supp-info>
    <page-charge-text></page-charge-text>
   </billinfo>
  <digitalinfo>
    <digital-files-submitted>yes</digital-files-submitted>
   <hard-copy-figures-available>no</hard-copy-figures-available>
    <text-file type="word" description="Article File">SREP-18-11681-file001.doc</text-file>
    <figure number="01" description="Figure 1">SREP-18-11681-f01.jpg</figure>
    <figure number="02" description="Figure 2">SREP-18-11681-f02.jpg</figure>
    <figure number="03" description="Figure 3">SREP-18-11681-f03.jpg</figure>
    <figure number="04" description="Figure 4">SREP-18-11681-f04.jpg</figure>
    <figure number="05" description="Figure 5">SREP-18-11681-f05.jpg</figure>
    <supplemental-data type="other" description="LaTeX Supplementary File">SREP-18-11681-s01.ldf</supplemental-data>
    <supplemental-data type="other" description="LaTeX Supplementary File">SREP-18-11681-s02.sty</supplemental-data>
    <supplemental-data type="other" description="LaTeX Supplementary File">SREP-18-11681-s03.txt</supplemental-data>
    <supplemental-data type="other" description="LaTeX Supplementary File">SREP-18-11681-s04.txt</supplemental-data>
    <supplemental-data type="other" description="LaTeX Supplementary File">SREP-18-11681-s05.pdf</supplemental-data>
    <supplemental-data type="other" description="LaTeX Supplementary File">SREP-18-11681-s06.gz</supplemental-data>
    <supplemental-data type="other" description="LaTeX Supplementary File">SREP-18-11681-s07.bst</supplemental-data>
    <supplemental-data type="other" description="LaTeX Supplementary File">SREP-18-11681-s08.cls</supplemental-data>
    <supplemental-data type="other" description="LaTeX Supplementary File">SREP-18-11681-s09.bib</supplemental-data>
    <supplemental-data type="other" description="LaTeX Supplementary File">SREP-18-11681-s10.txt</supplemental-data>
    <supplemental-data type="other" description="LaTeX Supplementary File">SREP-18-11681-s11.bbl</supplemental-data>
    <supplemental-data type="other" description="LaTeX Supplementary File">SREP-18-11681-s12.txt</supplemental-data>
    <supplemental-data type="other" description="LaTeX Supplementary File">SREP-18-11681-s13.ldf</supplemental-data>
    <supplemental-data type="mergedpdf">SREP-18-11681.pdf</supplemental-data>
    <supplemental-data type="other" description="Author Meta Data XML">author_meta_data.xml</supplemental-data>
  </digitalinfo>
   <linkedfiles required="no"></linkedfiles>
  <openaccess access="yes"></openaccess>
  <conflictofinterest conflict="no"></conflictofinterest>
  <comments>
Licence to Publish: (licence type: CC-BY, government type: NONE), completed by Fei Yang on 1st August 18

Techniques: Physical sciences techniques [Optical techniques];

</comments>
<springernature-journal-id>41598</springernature-journal-id>
</metadata>
