# Supplementary material for: Ultra-low noise optical injection locking amplifier with AOM-based coherent detection scheme
Source: Sci Rep. 2018 Sep 3;8:13135. doi: 10.1038/s41598-018-31381-x (PMC6120882; doi:10.1038/s41598-018-31381-x)
Supplement: Supplementary file 3 — LaTeX Supplementary File [file 41598_2018_31381_MOESM3_ESM.zip › SREP-18-11681/suppl_data/SREP-18-11681-s11.bbl]

\begin{thebibliography}{10}
\expandafter\ifx\csname url\endcsname\relax
  \def\url#1{\texttt{#1}}\fi
\expandafter\ifx\csname urlprefix\endcsname\relax\def\urlprefix{URL }\fi
\expandafter\ifx\csname doiprefix\endcsname\relax\def\doiprefix{DOI }\fi
\providecommand{\bibinfo}[2]{#2}
\providecommand{\eprint}[2][]{\url{#2}}

\bibitem{RN1}
\bibinfo{author}{Nicholson, T.~L.} \emph{et~al.}
\newblock \bibinfo{journal}{\bibinfo{title}{Systematic evaluation of an atomic
  clock at 2 x 10(-18) total uncertainty}}.
\newblock {\emph{\JournalTitle{Nat Commun}}} \textbf{\bibinfo{volume}{6}},
  \bibinfo{pages}{6896} (\bibinfo{year}{2015}).

\bibitem{RN2}
\bibinfo{author}{Huntemann, N.}, \bibinfo{author}{Sanner, C.},
  \bibinfo{author}{Lipphardt, B.}, \bibinfo{author}{Tamm, C.} \&
  \bibinfo{author}{Peik, E.}
\newblock \bibinfo{journal}{\bibinfo{title}{Single-ion atomic clock with
  3x10(-18) systematic uncertainty}}.
\newblock {\emph{\JournalTitle{Phys Rev Lett}}} \textbf{\bibinfo{volume}{116}},
  \bibinfo{pages}{063001} (\bibinfo{year}{2016}).

\bibitem{RN3}
\bibinfo{author}{Hinkley, N.} \emph{et~al.}
\newblock \bibinfo{journal}{\bibinfo{title}{An atomic clock with 10(-18)
  instability}}.
\newblock {\emph{\JournalTitle{Science}}} \textbf{\bibinfo{volume}{341}},
  \bibinfo{pages}{1215} (\bibinfo{year}{2013}).

\bibitem{RN4}
\bibinfo{author}{Al-Masoudi, A.}, \bibinfo{author}{D\"{o}rscher, S.},
  \bibinfo{author}{H\~{a}fner, S.}, \bibinfo{author}{Sterr, U.} \&
  \bibinfo{author}{Lisdat, C.}
\newblock \bibinfo{journal}{\bibinfo{title}{Noise and instability of an optical
  lattice clock}}.
\newblock {\emph{\JournalTitle{Physical Review A}}}
  \textbf{\bibinfo{volume}{92}} (\bibinfo{year}{2015}).

\bibitem{RN5}
\bibinfo{author}{Chou, C.~W.}, \bibinfo{author}{Hume, D.~B.},
  \bibinfo{author}{Koelemeij, J.~C.}, \bibinfo{author}{Wineland, D.~J.} \&
  \bibinfo{author}{Rosenband, T.}
\newblock \bibinfo{journal}{\bibinfo{title}{Frequency comparison of two
  high-accuracy al+ optical clocks}}.
\newblock {\emph{\JournalTitle{Phys Rev Lett}}} \textbf{\bibinfo{volume}{104}},
  \bibinfo{pages}{070802} (\bibinfo{year}{2010}).

\bibitem{RN6}
\bibinfo{author}{Shelkovnikov, A.}, \bibinfo{author}{Butcher, R.~J.},
  \bibinfo{author}{Chardonnet, C.} \& \bibinfo{author}{Amy-Klein, A.}
\newblock \bibinfo{journal}{\bibinfo{title}{Stability of the proton-to-electron
  mass ratio}}.
\newblock {\emph{\JournalTitle{Phys Rev Lett}}} \textbf{\bibinfo{volume}{100}},
  \bibinfo{pages}{150801} (\bibinfo{year}{2008}).

\bibitem{RN7}
\bibinfo{author}{Matveev, A.} \emph{et~al.}
\newblock \bibinfo{journal}{\bibinfo{title}{Precision measurement of the
  hydrogen 1s-2s frequency via a 920-km fiber link}}.
\newblock {\emph{\JournalTitle{Phys Rev Lett}}} \textbf{\bibinfo{volume}{110}},
  \bibinfo{pages}{230801} (\bibinfo{year}{2013}).

\bibitem{RN9}
\bibinfo{author}{Delva, P.} \emph{et~al.}
\newblock \bibinfo{journal}{\bibinfo{title}{Test of special relativity using a
  fiber network of optical clocks}}.
\newblock {\emph{\JournalTitle{Phys Rev Lett}}} \textbf{\bibinfo{volume}{118}},
  \bibinfo{pages}{221102} (\bibinfo{year}{2017}).

\bibitem{RN10}
\bibinfo{author}{Gu\'{e}na, J.} \emph{et~al.}
\newblock \bibinfo{journal}{\bibinfo{title}{First international comparison of
  fountain primary frequency standards via a long distance optical fiber
  link}}.
\newblock {\emph{\JournalTitle{Metrologia}}} \textbf{\bibinfo{volume}{54}},
  \bibinfo{pages}{348--354} (\bibinfo{year}{2017}).

\bibitem{RN19}
\bibinfo{author}{Liu, Q.} \emph{et~al.}
\newblock \bibinfo{journal}{\bibinfo{title}{Simultaneous frequency transfer and
  time synchronization over a 430 km fiber backbone network using a cascaded
  system}}.
\newblock {\emph{\JournalTitle{Chinese Optics Letters}}}
  \textbf{\bibinfo{volume}{14}}, \bibinfo{pages}{070602}
  (\bibinfo{year}{2016}).

\bibitem{RN20}
\bibinfo{author}{Grosche, G.} \emph{et~al.}
\newblock \bibinfo{journal}{\bibinfo{title}{Optical frequency transfer via 146
  km fiber link with 10-19 relative accuracy}}.
\newblock {\emph{\JournalTitle{Optics Letters}}} \textbf{\bibinfo{volume}{34}},
  \bibinfo{pages}{2270--2272} (\bibinfo{year}{2009}).

\bibitem{RN21}
\bibinfo{author}{Terra, O.} \emph{et~al.}
\newblock \bibinfo{journal}{\bibinfo{title}{Phase-coherent comparison of two
  optical frequency standards over 146 km using a telecommunication fiber
  link}}.
\newblock {\emph{\JournalTitle{Applied Physics B}}}
  \textbf{\bibinfo{volume}{97}}, \bibinfo{pages}{541--551}
  (\bibinfo{year}{2009}).

\bibitem{RN22}
\bibinfo{author}{Terra, O.}, \bibinfo{author}{Grosche, G.} \&
  \bibinfo{author}{Schnatz, H.}
\newblock \bibinfo{journal}{\bibinfo{title}{Brillouin amplification in phase
  coherent transfer of optical frequencies over 480 km fiber}}.
\newblock {\emph{\JournalTitle{Optics Express}}} \textbf{\bibinfo{volume}{18}},
  \bibinfo{pages}{16102--16111} (\bibinfo{year}{2010}).

\bibitem{RN23}
\bibinfo{author}{Raupach, S.~M.}, \bibinfo{author}{Koczwara, A.} \&
  \bibinfo{author}{Grosche, G.}
\newblock \bibinfo{journal}{\bibinfo{title}{Optical frequency transfer via a
  660 km underground fiber link using a remote brillouin amplifier}}.
\newblock {\emph{\JournalTitle{Opt Express}}} \textbf{\bibinfo{volume}{22}},
  \bibinfo{pages}{26537--47} (\bibinfo{year}{2014}).

\bibitem{RN24}
\bibinfo{author}{Kim, J.} \emph{et~al.}
\newblock \bibinfo{journal}{\bibinfo{title}{Optical injection locking-based
  amplification in phase-coherent transfer of optical frequencies}}.
\newblock {\emph{\JournalTitle{Opt Lett}}} \textbf{\bibinfo{volume}{40}},
  \bibinfo{pages}{4198--201} (\bibinfo{year}{2015}).

\bibitem{RN12}
\bibinfo{author}{Predehl, K.} \emph{et~al.}
\newblock \bibinfo{journal}{\bibinfo{title}{A 920-kilometer optical fiber link
  for frequency metrology at the 19th decimal place}}.
\newblock {\emph{\JournalTitle{Science}}} \textbf{\bibinfo{volume}{336}},
  \bibinfo{pages}{441} (\bibinfo{year}{2012}).

\bibitem{RN25}
\bibinfo{author}{Wei, F.} \emph{et~al.}
\newblock \bibinfo{journal}{\bibinfo{title}{Precision and broadband frequency
  swept laser source based on high-order modulation-sideband
  injection-locking}}.
\newblock {\emph{\JournalTitle{Opt Express}}} \textbf{\bibinfo{volume}{23}},
  \bibinfo{pages}{4970--80} (\bibinfo{year}{2015}).

\bibitem{RN27}
\bibinfo{author}{Lau, E.~K.}, \bibinfo{author}{Liang~Jie, W.} \&
  \bibinfo{author}{Wu, M.~C.}
\newblock \bibinfo{journal}{\bibinfo{title}{Enhanced modulation characteristics
  of optical injection-locked lasers: A tutorial}}.
\newblock {\emph{\JournalTitle{IEEE Journal of Selected Topics in Quantum
  Electronics}}} \textbf{\bibinfo{volume}{15}}, \bibinfo{pages}{618--633}
  (\bibinfo{year}{2009}).

\bibitem{RN8}
\bibinfo{author}{Chou, C.~W.}, \bibinfo{author}{Hume, D.~B.},
  \bibinfo{author}{Rosenband, T.} \& \bibinfo{author}{Wineland, D.~J.}
\newblock \bibinfo{journal}{\bibinfo{title}{Optical clocks and relativity}}.
\newblock {\emph{\JournalTitle{Science}}} \textbf{\bibinfo{volume}{329}},
  \bibinfo{pages}{1630} (\bibinfo{year}{2010}).

\bibitem{RN11}
\bibinfo{author}{Lee, W.-K.} \emph{et~al.}
\newblock \bibinfo{journal}{\bibinfo{title}{Hybrid fiber links for accurate
  optical frequency comparison}}.
\newblock {\emph{\JournalTitle{Applied Physics B}}}
  \textbf{\bibinfo{volume}{123}} (\bibinfo{year}{2017}).

\bibitem{RN13}
\bibinfo{author}{Droste, S.} \emph{et~al.}
\newblock \bibinfo{journal}{\bibinfo{title}{Optical-frequency transfer over a
  single-span 1840 km fiber link}}.
\newblock {\emph{\JournalTitle{Phys Rev Lett}}} \textbf{\bibinfo{volume}{111}},
  \bibinfo{pages}{110801} (\bibinfo{year}{2013}).

\bibitem{RN14}
\bibinfo{author}{Chiodo, N.} \emph{et~al.}
\newblock \bibinfo{journal}{\bibinfo{title}{Cascaded optical fiber link using
  the internet network for remote clocks comparison}}.
\newblock {\emph{\JournalTitle{Opt Express}}} \textbf{\bibinfo{volume}{23}},
  \bibinfo{pages}{33927--37} (\bibinfo{year}{2015}).

\bibitem{RN15}
\bibinfo{author}{Lopez, O.} \emph{et~al.}
\newblock \bibinfo{journal}{\bibinfo{title}{Ultra-stable long distance optical
  frequency distribution using the internet fiber network}}.
\newblock {\emph{\JournalTitle{Optics Express}}} \textbf{\bibinfo{volume}{20}},
  \bibinfo{pages}{23518--23526} (\bibinfo{year}{2012}).

\bibitem{RN16}
\bibinfo{author}{Lopez, O.} \emph{et~al.}
\newblock \bibinfo{journal}{\bibinfo{title}{Cascaded multiplexed optical link
  on a telecommunication network for frequency dissemination}}.
\newblock {\emph{\JournalTitle{Optics Express}}} \textbf{\bibinfo{volume}{18}},
  \bibinfo{pages}{16849--16857} (\bibinfo{year}{2010}).

\bibitem{RN17}
\bibinfo{author}{Wu, L.} \emph{et~al.}
\newblock \bibinfo{journal}{\bibinfo{title}{Coherence transfer of
  subhertz-linewidth laser light via an optical fiber noise compensated by
  remote users}}.
\newblock {\emph{\JournalTitle{Opt Lett}}} \textbf{\bibinfo{volume}{41}},
  \bibinfo{pages}{4368--71} (\bibinfo{year}{2016}).

\bibitem{RN18}
\bibinfo{author}{Deng, X.} \emph{et~al.}
\newblock \bibinfo{journal}{\bibinfo{title}{Coherent transfer of optical
  frequency over 112 km with instability at the 10-20level}}.
\newblock {\emph{\JournalTitle{Chinese Physics Letters}}}
  \textbf{\bibinfo{volume}{33}}, \bibinfo{pages}{114202}
  (\bibinfo{year}{2016}).

\bibitem{RN26}
\bibinfo{author}{Biwei~Pan, B.~P.} \emph{et~al.}
\newblock \bibinfo{journal}{\bibinfo{title}{100 gb/s all-optical clock recovery
  based on a monolithic dual-mode dbr laser}}.
\newblock {\emph{\JournalTitle{Chinese Optics Letters}}}
  \textbf{\bibinfo{volume}{14}}, \bibinfo{pages}{030604--30607}
  (\bibinfo{year}{2016}).

\end{thebibliography}
