# Supplementary material for: Ultra-low noise optical injection locking amplifier with AOM-based coherent detection scheme
Source: Sci Rep. 2018 Sep 3;8:13135. doi: 10.1038/s41598-018-31381-x (PMC6120882; doi:10.1038/s41598-018-31381-x)
Supplement: Supplementary file 3 — LaTeX Supplementary File [file 41598_2018_31381_MOESM3_ESM.zip › SREP-18-11681/suppl_data/SREP-18-11681-s10.txt]

\relax 
\providecommand\hyper@newdestlabel[2]{}
\providecommand\HyperFirstAtBeginDocument{\AtBeginDocument}
\HyperFirstAtBeginDocument{\ifx\hyper@anchor\@undefined
\global\let\oldcontentsline\contentsline
\gdef\contentsline#1#2#3#4{\oldcontentsline{#1}{#2}{#3}}
\global\let\oldnewlabel\newlabel
\gdef\newlabel#1#2{\newlabelxx{#1}#2}
\gdef\newlabelxx#1#2#3#4#5#6{\oldnewlabel{#1}{{#2}{#3}}}
\AtEndDocument{\ifx\hyper@anchor\@undefined
\let\contentsline\oldcontentsline
\let\newlabel\oldnewlabel
\fi}
\fi}
\global\let\hyper@last\relax 
\gdef\HyperFirstAtBeginDocument#1{#1}
\providecommand\HyField@AuxAddToFields[1]{}
\providecommand\HyField@AuxAddToCoFields[2]{}
\bibstyle{naturemag-doi}
\citation{RN1,RN2}
\citation{RN3,RN4}
\citation{RN5,RN6}
\citation{RN7,RN8,RN9}
\citation{RN10,RN11,RN12,RN13,RN14,RN15,RN16,RN17,RN18,RN19}
\citation{RN20,RN21}
\citation{RN22,RN23}
\citation{RN24}
\citation{RN1}
\babel@aux{english}{}
\@writefile{lof}{\contentsline {figure}{\numberline {1}{\ignorespaces Optical injection locking amplifier (OILA). PD: photodiode; OC: optical coupler; CIR: circulator; AOM: acousto-optic modulator; PLL: phase locking loop.\relax }}{2}{figure.caption.1}}
\providecommand*\caption@xref[2]{\@setref\relax\@undefined{#1}}
\newlabel{fig:OILA}{{1}{2}{Optical injection locking amplifier (OILA). PD: photodiode; OC: optical coupler; CIR: circulator; AOM: acousto-optic modulator; PLL: phase locking loop.\relax }{figure.caption.1}{}}
\@writefile{lof}{\contentsline {figure}{\numberline {2}{\ignorespaces Set-up to measure the phase noise power spectral density (PSD) and frequency stability. VA: variable attenuator; PD: photodetector; laser: NKT-X15 narrow-linewidth fiber laser; OC: optical coupler.\relax }}{3}{figure.caption.2}}
\newlabel{fig:Set-up}{{2}{3}{Set-up to measure the phase noise power spectral density (PSD) and frequency stability. VA: variable attenuator; PD: photodetector; laser: NKT-X15 narrow-linewidth fiber laser; OC: optical coupler.\relax }{figure.caption.2}{}}
\@writefile{lof}{\contentsline {figure}{\numberline {3}{\ignorespaces (a) Phase noise PSD of the optical injection locking amplifier (OILA) with different injection ratios and interferometer noise floor. (b) Allan deviation of the OILA for different injection ratios. (c) Modified Allan deviation of the OILA for different injection ratios.\relax }}{3}{figure.caption.3}}
\newlabel{fig:OILA-noise}{{3}{3}{(a) Phase noise PSD of the optical injection locking amplifier (OILA) with different injection ratios and interferometer noise floor. (b) Allan deviation of the OILA for different injection ratios. (c) Modified Allan deviation of the OILA for different injection ratios.\relax }{figure.caption.3}{}}
\citation{RN24}
\@writefile{lof}{\contentsline {figure}{\numberline {4}{\ignorespaces Schematic diagram of optical frequency transfer with fiber links ranging from 100 km to 180 km with the optical injection locking amplifier (OILA). laser: NKT-X15 narrow-linewidth fiber laser; PD: photodiode; VCO: voltage controlled oscillator; AOM: acousto-optic modulator; OC: optical coupler.\relax }}{4}{figure.caption.4}}
\newlabel{fig:transfer}{{4}{4}{Schematic diagram of optical frequency transfer with fiber links ranging from 100 km to 180 km with the optical injection locking amplifier (OILA). laser: NKT-X15 narrow-linewidth fiber laser; PD: photodiode; VCO: voltage controlled oscillator; AOM: acousto-optic modulator; OC: optical coupler.\relax }{figure.caption.4}{}}
\citation{RN20}
\@writefile{lof}{\contentsline {figure}{\numberline {5}{\ignorespaces (a) Phase noise PSD of light in different fiber link lengths measured with the OILA. (b) Allan deviation after light traveled through different fiber link lengths measured with the OILA. (c) Modified Allan deviation after light traveled through different fiber link lengths measured with the OILA.\relax }}{5}{figure.caption.5}}
\newlabel{fig:transfer-noise}{{5}{5}{(a) Phase noise PSD of light in different fiber link lengths measured with the OILA. (b) Allan deviation after light traveled through different fiber link lengths measured with the OILA. (c) Modified Allan deviation after light traveled through different fiber link lengths measured with the OILA.\relax }{figure.caption.5}{}}
\citation{RN14}
\citation{RN12}
\citation{RN25,RN26,RN27}
\citation{RN27}
\citation{RN27}
\citation{*}
\bibdata{Article1-Reference}
\bibcite{RN1}{1}
\@writefile{toc}{\contentsline {section}{\hspace  *{-\tocsep }References}{6}{equation.0.2}}
\bibcite{RN2}{2}
\bibcite{RN3}{3}
\bibcite{RN4}{4}
\bibcite{RN5}{5}
\bibcite{RN6}{6}
\bibcite{RN7}{7}
\bibcite{RN9}{8}
\bibcite{RN10}{9}
\bibcite{RN19}{10}
\bibcite{RN20}{11}
\bibcite{RN21}{12}
\bibcite{RN22}{13}
\bibcite{RN23}{14}
\bibcite{RN24}{15}
\bibcite{RN12}{16}
\bibcite{RN25}{17}
\bibcite{RN27}{18}
\bibcite{RN8}{19}
\bibcite{RN11}{20}
\bibcite{RN13}{21}
\bibcite{RN14}{22}
\bibcite{RN15}{23}
\bibcite{RN16}{24}
\bibcite{RN17}{25}
\bibcite{RN18}{26}
\bibcite{RN26}{27}
\newlabel{LastPage}{{}{8}{}{page.8}{}}
\xdef\lastpage@lastpage{8}
\xdef\lastpage@lastpageHy{8}
\ttl@finishall
