# Supplementary material for: Ultra-low noise optical injection locking amplifier with AOM-based coherent detection scheme
Source: Sci Rep. 2018 Sep 3;8:13135. doi: 10.1038/s41598-018-31381-x (PMC6120882; doi:10.1038/s41598-018-31381-x)
Supplement: Supplementary file 3 — LaTeX Supplementary File [file 41598_2018_31381_MOESM3_ESM.zip › SREP-18-11681/suppl_data/SREP-18-11681-s09.bib]

@article{RN1,
   author = {Nicholson, T. L. and Campbell, S. L. and Hutson, R. B. and Marti, G. E. and Bloom, B. J. and McNally, R. L. and Zhang, W. and Barrett, M. D. and Safronova, M. S. and Strouse, G. F. and Tew, W. L. and Ye, J.},
   title = {Systematic evaluation of an atomic clock at 2 x 10(-18) total uncertainty},
   journal = {Nat Commun},
   volume = {6},
   pages = {6896},
   ISSN = {2041-1723 (Electronic)
2041-1723 (Linking)},
   year = {2015},
   type = {Journal Article}
}
@article{RN2,
   author = {Huntemann, N. and Sanner, C. and Lipphardt, B. and Tamm, C. and Peik, E.},
   title = {Single-Ion Atomic Clock with 3x10(-18) Systematic Uncertainty},
   journal = {Phys Rev Lett},
   volume = {116},
   number = {6},
   pages = {063001},
   ISSN = {1079-7114 (Electronic)
0031-9007 (Linking)},
   year = {2016},
   type = {Journal Article}
}
@article{RN3,
   author = {Hinkley, N. and Sherman, J. A. and Phillips, N. B. and Schioppo, M. and Lemke, N. D. and Beloy, K. and Pizzocaro, M. and Oates, C. W. and Ludlow, A. D.},
   title = {An Atomic Clock with 10(-18) Instability},
   journal = {Science},
   volume = {341},
   number = {6151},
   pages = {1215},
   year = {2013},
   type = {Journal Article}
}
@article{RN4,
   author = {Al-Masoudi, Ali and D\"{o}rscher, S\"{o}ren and H\~{a}fner, Sebastian and Sterr, Uwe and Lisdat, Christian},
   title = {Noise and instability of an optical lattice clock},
   journal = {Physical Review A},
   volume = {92},
   number = {6},
   ISSN = {1050-2947
1094-1622},
   year = {2015},
   type = {Journal Article}
}
@article{RN5,
   author = {Chou, C. W. and Hume, D. B. and Koelemeij, J. C. and Wineland, D. J. and Rosenband, T.},
   title = {Frequency comparison of two high-accuracy Al+ optical clocks},
   journal = {Phys Rev Lett},
   volume = {104},
   number = {7},
   pages = {070802},
   ISSN = {1079-7114 (Electronic)
0031-9007 (Linking)},
   year = {2010},
   type = {Journal Article}
}
@article{RN6,
   author = {Shelkovnikov, A. and Butcher, R. J. and Chardonnet, C. and Amy-Klein, A.},
   title = {Stability of the proton-to-electron mass ratio},
   journal = {Phys Rev Lett},
   volume = {100},
   number = {15},
   pages = {150801},
   ISSN = {0031-9007 (Print)
0031-9007 (Linking)},
   year = {2008},
   type = {Journal Article}
}
@article{RN7,
   author = {Matveev, A. and Parthey, C. G. and Predehl, K. and Alnis, J. and Beyer, A. and Holzwarth, R. and Udem, T. and Wilken, T. and Kolachevsky, N. and Abgrall, M. and Rovera, D. and Salomon, C. and Laurent, P. and Grosche, G. and Terra, O. and Legero, T. and Schnatz, H. and Weyers, S. and Altschul, B. and Hansch, T. W.},
   title = {Precision measurement of the hydrogen 1S-2S frequency via a 920-km fiber link},
   journal = {Phys Rev Lett},
   volume = {110},
   number = {23},
   pages = {230801},
   ISSN = {1079-7114 (Electronic)
0031-9007 (Linking)},
   year = {2013},
   type = {Journal Article}
}
@article{RN8,
   author = {Chou, C. W. and Hume, D. B. and Rosenband, T. and Wineland, D. J.},
   title = {Optical Clocks and Relativity},
   journal = {Science},
   volume = {329},
   number = {5999},
   pages = {1630},
   year = {2010},
   type = {Journal Article}
}
@article{RN9,
   author = {Delva, P. and Lodewyck, J. and Bilicki, S. and Bookjans, E. and Vallet, G. and Le Targat, R. and Pottie, P. E. and Guerlin, C. and Meynadier, F. and Le Poncin-Lafitte, C. and Lopez, O. and Amy-Klein, A. and Lee, W. K. and Quintin, N. and Lisdat, C. and Al-Masoudi, A. and Dorscher, S. and Grebing, C. and Grosche, G. and Kuhl, A. and Raupach, S. and Sterr, U. and Hill, I. R. and Hobson, R. and Bowden, W. and Kronjager, J. and Marra, G. and Rolland, A. and Baynes, F. N. and Margolis, H. S. and Gill, P.},
   title = {Test of Special Relativity Using a Fiber Network of Optical Clocks},
   journal = {Phys Rev Lett},
   volume = {118},
   number = {22},
   pages = {221102},
   ISSN = {1079-7114 (Electronic)
0031-9007 (Linking)},
   year = {2017},
   type = {Journal Article}
}
@article{RN10,
   author = {Gu\'{e}na, J. and Weyers, S. and Abgrall, M. and Grebing, C. and Gerginov, V. and Rosenbusch, P. and Bize, S. and Lipphardt, B. and Denker, H. and Quintin, N. and Raupach, S. M. F. and Nicolodi, D. and Stefani, F. and Chiodo, N. and Koke, S. and Kuhl, A. and Wiotte, F. and Meynadier, F. and Camisard, E. and Chardonnet, C. and Le Coq, Y. and Lours, M. and Santarelli, G. and Amy-Klein, A. and Le Targat, R. and Lopez, O. and Pottie, P. E. and Grosche, G.},
   title = {First international comparison of fountain primary frequency standards via a long distance optical fiber link},
   journal = {Metrologia},
   volume = {54},
   number = {3},
   pages = {348-354},
   ISSN = {0026-1394
1681-7575},
   year = {2017},
   type = {Journal Article}
}
@article{RN11,
   author = {Lee, Won-Kyu and Stefani, Fabio and Bercy, Anthony and Lopez, Olivier and Amy-Klein, Anne and Pottie, Paul-Eric},
   title = {Hybrid fiber links for accurate optical frequency comparison},
   journal = {Applied Physics B},
   volume = {123},
   number = {5},
   ISSN = {0946-2171
1432-0649},
   year = {2017},
   type = {Journal Article}
}
@article{RN12,
   author = {Predehl, K. and Grosche, G. and Raupach, S. M. F. and Droste, S. and Terra, O. and Alnis, J. and Legero, Th and H\~{a}nsch, T. W. and Udem, Th and Holzwarth, R. and Schnatz, H.},
   title = {A 920-Kilometer Optical Fiber Link for Frequency Metrology at the 19th Decimal Place},
   journal = {Science},
   volume = {336},
   number = {6080},
   pages = {441},
   year = {2012},
   type = {Journal Article}
}
@article{RN13,
   author = {Droste, S. and Ozimek, F. and Udem, T. and Predehl, K. and Hansch, T. W. and Schnatz, H. and Grosche, G. and Holzwarth, R.},
   title = {Optical-frequency transfer over a single-span 1840 km fiber link},
   journal = {Phys Rev Lett},
   volume = {111},
   number = {11},
   pages = {110801},
   ISSN = {1079-7114 (Electronic)
0031-9007 (Linking)},
   year = {2013},
   type = {Journal Article}
}
@article{RN14,
   author = {Chiodo, N. and Quintin, N. and Stefani, F. and Wiotte, F. and Camisard, E. and Chardonnet, C. and Santarelli, G. and Amy-Klein, A. and Pottie, P. E. and Lopez, O.},
   title = {Cascaded optical fiber link using the internet network for remote clocks comparison},
   journal = {Opt Express},
   volume = {23},
   number = {26},
   pages = {33927-37},
   ISSN = {1094-4087 (Electronic)
1094-4087 (Linking)},
   year = {2015},
   type = {Journal Article}
}
@article{RN15,
   author = {Lopez, Olivier and Haboucha, Adil and Chanteau, Bruno and Chardonnet, Christian and Amy-Klein, Anne and Santarelli, Giorgio},
   title = {Ultra-stable long distance optical frequency distribution using the Internet fiber network},
   journal = {Optics Express},
   volume = {20},
   number = {21},
   pages = {23518-23526},
   year = {2012},
   type = {Journal Article}
}
@article{RN16,
   author = {Lopez, Olivier and Haboucha, Adil and K\'{e}f\'{e}lian, Fabien and Jiang, Haifeng and Chanteau, Bruno and Roncin, Vincent and Chardonnet, Christian and Amy-Klein, Anne and Santarelli, Giorgio},
   title = {Cascaded multiplexed optical link on a telecommunication network for frequency dissemination},
   journal = {Optics Express},
   volume = {18},
   number = {16},
   pages = {16849-16857},
   year = {2010},
   type = {Journal Article}
}
@article{RN17,
   author = {Wu, L. and Jiang, Y. and Ma, C. and Yu, H. and Bi, Z. and Ma, L.},
   title = {Coherence transfer of subhertz-linewidth laser light via an optical fiber noise compensated by remote users},
   journal = {Opt Lett},
   volume = {41},
   number = {18},
   pages = {4368-71},
   ISSN = {1539-4794 (Electronic)
0146-9592 (Linking)},
   year = {2016},
   type = {Journal Article}
}
@article{RN18,
   author = {Deng, X. and Liu, J. and Jiao, D. and Gao, J. and Zang, Q and Xu, G. and Dong, R. and Liu, T. and Zhang, S.},
   title = {Coherent Transfer of Optical Frequency over 112 km with Instability at the 10-20Level},
   journal = {Chinese Physics Letters},
   volume = {33},
   number = {11},
   pages = {114202},
   ISSN = {0256-307X
1741-3540},
   year = {2016},
   type = {Journal Article}
}
@article{RN19,
   author = {Liu, Qin and Han, Shenglong and Wang, Jialiang and Feng, Zitong and Chen, Wei and Cheng, Nan and Gui, Youzhen and Cai, Haiwen and Han, Shensheng},
   title = {Simultaneous frequency transfer and time synchronization over a 430 km fiber backbone network using a cascaded system},
   journal = {Chinese Optics Letters},
   volume = {14},
   number = {7},
   pages = {070602},
   year = {2016},
   type = {Journal Article}
}
@article{RN20,
   author = {Grosche, G. and Terra, O. and Predehl, K. and Holzwarth, R. and Lipphardt, B. and Vogt, F. and Sterr, U. and Schnatz, H.},
   title = {Optical frequency transfer via 146 km fiber link with 10-19 relative accuracy},
   journal = {Optics Letters},
   volume = {34},
   number = {15},
   pages = {2270-2272},
   year = {2009},
   type = {Journal Article}
}
@article{RN21,
   author = {Terra, O. and Grosche, G. and Predehl, K. and Holzwarth, R. and Legero, T. and Sterr, U. and Lipphardt, B. and Schnatz, H.},
   title = {Phase-coherent comparison of two optical frequency standards over 146 km using a telecommunication fiber link},
   journal = {Applied Physics B},
   volume = {97},
   number = {3},
   pages = {541-551},
   ISSN = {0946-2171
1432-0649},
   year = {2009},
   type = {Journal Article}
}
@article{RN22,
   author = {Terra, O. and Grosche, G. and Schnatz, H.},
   title = {Brillouin amplification in phase coherent transfer of optical frequencies over 480 km fiber},
   journal = {Optics Express},
   volume = {18},
   number = {15},
   pages = {16102-16111},
   year = {2010},
   type = {Journal Article}
}
@article{RN23,
   author = {Raupach, S. M. and Koczwara, A. and Grosche, G.},
   title = {Optical frequency transfer via a 660 km underground fiber link using a remote Brillouin amplifier},
   journal = {Opt Express},
   volume = {22},
   number = {22},
   pages = {26537-47},
   ISSN = {1094-4087 (Electronic)
1094-4087 (Linking)},
   year = {2014},
   type = {Journal Article}
}
@article{RN24,
   author = {Kim, J. and Schnatz, H. and Wu, D. S. and Marra, G. and Richardson, D. J. and Slavik, R.},
   title = {Optical injection locking-based amplification in phase-coherent transfer of optical frequencies},
   journal = {Opt Lett},
   volume = {40},
   number = {18},
   pages = {4198-201},
   ISSN = {1539-4794 (Electronic)
0146-9592 (Linking)},
   year = {2015},
   type = {Journal Article}
}
@article{RN25,
   author = {Wei, F. and Lu, B. and Wang, J. and Xu, D. and Pan, Z. and Chen, D. and Cai, H. and Qu, R.},
   title = {Precision and broadband frequency swept laser source based on high-order modulation-sideband injection-locking},
   journal = {Opt Express},
   volume = {23},
   number = {4},
   pages = {4970-80},
   ISSN = {1094-4087 (Electronic)
1094-4087 (Linking)},
   year = {2015},
   type = {Journal Article}
}
@article{RN26,
   author = {Biwei Pan, Biwei Pan and Liqiang Yu, Liqiang Yu and Lu Guo, Lu Guo and Limeng Zhang, Limeng Zhang and Dan Lu, Dan Lu and Xin Chen, Xin Chen and Yue Wu, Yue Wu and Caiyun Lou, Caiyun Lou and and Lingjuan Zhao, and Lingjuan Zhao},
   title = {100 Gb/s all-optical clock recovery based on a monolithic dual-mode DBR laser},
   journal = {Chinese Optics Letters},
   volume = {14},
   number = {3},
   pages = {030604-30607},
   ISSN = {1671-7694},
   year = {2016},
   type = {Journal Article}
}
@article{RN27,
   author = {Lau, E. K. and Liang Jie, Wong and Wu, M. C.},
   title = {Enhanced Modulation Characteristics of Optical Injection-Locked Lasers: A Tutorial},
   journal = {IEEE Journal of Selected Topics in Quantum Electronics},
   volume = {15},
   number = {3},
   pages = {618-633},
   ISSN = {1077-260X
1558-4542},
   year = {2009},
   type = {Journal Article}
}
