# Supplementary material for: Ultra-low noise optical injection locking amplifier with AOM-based coherent detection scheme
Source: Sci Rep. 2018 Sep 3;8:13135. doi: 10.1038/s41598-018-31381-x (PMC6120882; doi:10.1038/s41598-018-31381-x)
Supplement: Supplementary file 3 — LaTeX Supplementary File [file 41598_2018_31381_MOESM3_ESM.zip › SREP-18-11681/suppl_data/SREP-18-11681-s12.txt]

This is BibTeX, Version 0.99d (TeX Live 2017/W32TeX)
Capacity: max_strings=100000, hash_size=100000, hash_prime=85009
The top-level auxiliary file: main.aux
The style file: naturemag-doi.bst
Database file #1: Article1-Reference.bib
You've used 18 entries,
            2382 wiz_defined-function locations,
            1116 strings with 13677 characters,
and the built_in function-call counts, 7457 in all, are:
= -- 511
> -- 200
< -- 0
+ -- 100
- -- 50
* -- 947
:= -- 851
add.period$ -- 54
call.type$ -- 18
change.case$ -- 18
chr.to.int$ -- 0
cite$ -- 18
duplicate$ -- 666
empty$ -- 692
format.name$ -- 68
if$ -- 1500
int.to.chr$ -- 0
int.to.str$ -- 18
missing$ -- 157
newline$ -- 99
num.names$ -- 18
pop$ -- 112
preamble$ -- 1
purify$ -- 0
quote$ -- 0
skip$ -- 103
stack$ -- 0
substring$ -- 333
swap$ -- 662
text.length$ -- 0
text.prefix$ -- 0
top$ -- 0
type$ -- 0
warning$ -- 0
while$ -- 35
width$ -- 20
write$ -- 206
