# Supplementary material for: Ultra-low noise optical injection locking amplifier with AOM-based coherent detection scheme
Source: Sci Rep. 2018 Sep 3;8:13135. doi: 10.1038/s41598-018-31381-x (PMC6120882; doi:10.1038/s41598-018-31381-x)
Supplement: Supplementary file 3 — LaTeX Supplementary File [file 41598_2018_31381_MOESM3_ESM.zip › SREP-18-11681/suppl_data/author_meta_data.xml]

<?xml version="1.0" encoding="UTF-8"?>    
<!DOCTYPE author-meta-data SYSTEM "AUTHOR_META_DATA.dtd">
<author-meta-data>
  <author-contributions>
  </author-contributions>
  <author-list>
    <author>
      <author-affiliation>Shanghai Institute of Optics and Fine Mechanics, Chinese Academy of Sciences, Shanghai Key Laboratory of All Solid-State Laser and Applied Techniques, Shanghai, China</author-affiliation>
      <author-name>Fei Yang</author-name>
      <author-orcid>null</author-orcid>
    </author>
    <author>
      <author-affiliation>Shanghai Institute of Optics and Fine Mechanics, Chinese Academy of Sciences, shanghai, China</author-affiliation>
      <author-name>Xi Zhang</author-name>
      <author-orcid>null</author-orcid>
    </author>
    <author>
      <author-affiliation>Shanghai Institute of Optics and Fine Mechanics, Chinese Academy of Sciences, shanghai, China</author-affiliation>
      <author-name>Dijun Chen</author-name>
      <author-orcid>null</author-orcid>
    </author>
    <author>
      <author-affiliation>Shanghai Institute of Optics and Fine Mechanics, Chinese Academy of Sciences, shanghai, China</author-affiliation>
      <author-name>Fang Wei</author-name>
      <author-orcid>null</author-orcid>
    </author>
    <author>
      <author-affiliation>Shanghai Institute of Optics and Fine Mechanics, Chinese Academy of Sciences, shanghai, China</author-affiliation>
      <author-name>Nan Cheng</author-name>
      <author-orcid>null</author-orcid>
    </author>
    <author>
      <author-affiliation>Shanghai Institute of Optics and Fine Mechanics, Chinese Academy of Sciences, shanghai, China</author-affiliation>
      <author-name>Yanguang Sun</author-name>
      <author-orcid>null</author-orcid>
    </author>
    <author>
      <author-affiliation>Shanghai Institute of Optics and Fine Mechanics,Chinese Academy of Sciences, Key Laboratory for Quantum Optics and Center for Cold Atom Physics, Shanghai, China</author-affiliation>
      <author-name>You-Zhen Gui</author-name>
      <author-orcid>null</author-orcid>
    </author>
    <author>
      <author-affiliation>Shanghai Institute of Optics and Fine Mechanics, Chinese Academy of Sciences, shanghai, China</author-affiliation>
      <author-name>Haiwen Cai</author-name>
      <author-orcid>null</author-orcid>
    </author>
  </author-list>
  <funding-details>
    <funding-detail>
      <author-funders>
        <author-funder>
          <funder-id>501100001809</funder-id>
          <funder-name>National Natural Science Foundation of China (National Science Foundation of China)</funder-name>
          <grant-number>61775225</grant-number>
        </author-funder>
        <author-funder>
          <funder-id>501100001809</funder-id>
          <funder-name>National Natural Science Foundation of China (National Science Foundation of China)</funder-name>
          <grant-number>61535014</grant-number>
        </author-funder>
      </author-funders>
      <funders>
        <funder>
          <funder-name>Strategic Priority Research Program of the Chinese Academy of Sciences (XDB21030800)
Scientific innovation fund of Chinese Academy of
Sciences(CXJJ-17S010)</funder-name>
        </funder>
      </funders>
      <funding-detail-author>Fei Yang</funding-detail-author>
    </funding-detail>
    <funding-detail>
      <author-funders>
      </author-funders>
      <funding-detail-author>Xi Zhang</funding-detail-author>
    </funding-detail>
    <funding-detail>
      <author-funders>
      </author-funders>
      <funding-detail-author>Dijun Chen</funding-detail-author>
    </funding-detail>
    <funding-detail>
      <author-funders>
      </author-funders>
      <funding-detail-author>Fang Wei</funding-detail-author>
    </funding-detail>
    <funding-detail>
      <author-funders>
      </author-funders>
      <funding-detail-author>Nan Cheng</funding-detail-author>
    </funding-detail>
    <funding-detail>
      <author-funders>
      </author-funders>
      <funding-detail-author>Yanguang Sun</funding-detail-author>
    </funding-detail>
    <funding-detail>
      <author-funders>
      </author-funders>
      <funding-detail-author>You-Zhen Gui</funding-detail-author>
    </funding-detail>
    <funding-detail>
      <author-funders>
      </author-funders>
      <funding-detail-author>Haiwen Cai</funding-detail-author>
    </funding-detail>
  </funding-details>
  <manuscript-title>Ultra-low noise optical injection locking amplifier
with AOM-based coherent detection scheme</manuscript-title>
</author-meta-data>
