# Supplementary material for: Ultra-low noise optical injection locking amplifier with AOM-based coherent detection scheme
Source: Sci Rep. 2018 Sep 3;8:13135. doi: 10.1038/s41598-018-31381-x (PMC6120882; doi:10.1038/s41598-018-31381-x)
Supplement: Supplementary file 3 — LaTeX Supplementary File [file 41598_2018_31381_MOESM3_ESM.zip › FundingInformation.xml]

<?xml version="1.0" encoding="UTF-8"?><funding-details>
    <funding-detail>
      <author-funders>
        <author-funder>
          <funder-id>501100001809</funder-id>
          <funder-name>National Natural Science Foundation of China (National Science Foundation of China)</funder-name>
          <grant-number>61775225</grant-number>
        </author-funder>
        <author-funder>
          <funder-id>501100001809</funder-id>
          <funder-name>National Natural Science Foundation of China (National Science Foundation of China)</funder-name>
          <grant-number>61535014</grant-number>
        </author-funder>
        <author-funder>
          <funder-name>Strategic Priority Research Program of the Chinese Academy of Sciences (XDB21030800)
Scientific innovation fund of Chinese Academy of
Sciences(CXJJ-17S010)</funder-name>
        </author-funder>
      </author-funders>
      <funding-detail-author>Fei Yang</funding-detail-author>
    </funding-detail>
    <funding-detail>
      <author-funders>
      </author-funders>
      <funding-detail-author>Xi Zhang</funding-detail-author>
    </funding-detail>
    <funding-detail>
      <author-funders>
      </author-funders>
      <funding-detail-author>Dijun Chen</funding-detail-author>
    </funding-detail>
    <funding-detail>
      <author-funders>
      </author-funders>
      <funding-detail-author>Fang Wei</funding-detail-author>
    </funding-detail>
    <funding-detail>
      <author-funders>
      </author-funders>
      <funding-detail-author>Nan Cheng</funding-detail-author>
    </funding-detail>
    <funding-detail>
      <author-funders>
      </author-funders>
      <funding-detail-author>Yanguang Sun</funding-detail-author>
    </funding-detail>
    <funding-detail>
      <author-funders>
      </author-funders>
      <funding-detail-author>You-Zhen Gui</funding-detail-author>
    </funding-detail>
    <funding-detail>
      <author-funders>
      </author-funders>
      <funding-detail-author>Haiwen Cai</funding-detail-author>
    </funding-detail>
  </funding-details>
